# Supplementary material for: RNA-Seq-Based WGCNA and Association Analysis Reveal the Key Regulatory Module and Genes Responding to Salt Stress in Wheat Roots
Source: Plants (Basel). 2024 Jan 17;13(2):274. doi: 10.3390/plants13020274 (PMC10818790; doi:10.3390/plants13020274)
Supplement: Supplementary file 1 [file plants-13-00274-s001.zip]

Archive with 1 entries (1 files):
- plants-2806904-supplementary.xlsx
