# Supplementary material for: RNA-Seq-Based WGCNA and Association Analysis Reveal the Key Regulatory Module and Genes Responding to Salt Stress in Wheat Roots
Source: Plants (Basel). 2024 Jan 17;13(2):274. doi: 10.3390/plants13020274 (PMC10818790; doi:10.3390/plants13020274)
Supplement: Supplementary file 1 [file plants-13-00274-s001.zip › plants-2806904-supplementary.xlsx]

## Sheet: Table S1
Table S1. Summary of RNA-sequencing results
#SampleID	Raw reads	Clean reads	BaseSum	GC(%)	N(%)	Q20(%)	Q30(%)
0h-1	66659984	33329992	9980401982	53.22	0	98	94.64
0h-2	73326416	36663208	10983059686	53.03	0	97.84	94.26
0h-3	73904354	36952177	11060232832	52.68	0	97.71	93.95
1h-1	82306596	41153298	12315825268	52.94	0	97.79	94.06
1h-2	73047420	36523710	10929064936	52.63	0	97.85	94.26
1h-3	84090606	42045303	12579253184	52.56	0	97.65	93.76
6h-1	73340746	36670373	10970692996	53.27	0	97.66	93.84
6h-2	71517222	35758611	10701286788	53.29	0	97.81	94.2
6h-3	72150222	36075111	10786767812	53.73	0	97.98	94.53
24h-1	76716590	38358295	11488757960	54.05	0	97.53	93.6
24h-2	76968468	38484234	11527926846	53.39	0	97.64	93.99
24h-3	78936688	39468344	11806048620	54.03	0	97.69	93.9
48h-1	76612360	38306180	11467070080	52.06	0	97.59	93.78
48h-2	63797496	31898748	9542245212	52.93	0	97.88	94.48
48h-3	70567140	35283570	10561993574	52.34	0	97.74	94.12

## Sheet: Table S2
Table S2. The modules and 4,202 clustered genes in WGCNA.
Genes	Modules
TraesCS1A02G015400	blue
TraesCS1A02G020000	blue
TraesCS1A02G051300	blue
TraesCS1A02G085400	blue
TraesCS1A02G105400	blue
TraesCS1A02G106700	blue
TraesCS1A02G110100	blue
TraesCS1A02G111500	blue
TraesCS1A02G129400	blue
TraesCS1A02G132400	blue
TraesCS1A02G147700	blue
TraesCS1A02G187700	blue
TraesCS1A02G190400	blue
TraesCS1A02G228700	blue
TraesCS1A02G238100	blue
TraesCS1A02G244700	blue
TraesCS1A02G261900	blue
TraesCS1A02G262400	blue
TraesCS1A02G264000	blue
TraesCS1A02G274300	blue
TraesCS1A02G288800	blue
TraesCS1A02G295700	blue
TraesCS1A02G305300	blue
TraesCS1A02G325600	blue
TraesCS1A02G335200	blue
TraesCS1A02G355700	blue
TraesCS1A02G361900	blue
TraesCS1A02G363000	blue
TraesCS1A02G374200	blue
TraesCS1A02G383500	blue
TraesCS1A02G384200	blue
TraesCS1A02G388400	blue
TraesCS1A02G393000	blue
TraesCS1A02G393200	blue
TraesCS1A02G396200	blue
TraesCS1A02G411900	blue
TraesCS1A02G426300	blue
TraesCS1B02G015800	blue
TraesCS1B02G024200	blue
TraesCS1B02G036000	blue
TraesCS1B02G042200	blue
TraesCS1B02G050200	blue
TraesCS1B02G074300	blue
TraesCS1B02G086200	blue
TraesCS1B02G102000	blue
TraesCS1B02G115600	blue
TraesCS1B02G120600	blue
TraesCS1B02G142800	blue
TraesCS1B02G146200	blue
TraesCS1B02G154500	blue
TraesCS1B02G172400	blue
TraesCS1B02G192500	blue
TraesCS1B02G195500	blue
TraesCS1B02G201800	blue
TraesCS1B02G202500	blue
TraesCS1B02G224000	blue
TraesCS1B02G225100	blue
TraesCS1B02G225800	blue
TraesCS1B02G245000	blue
TraesCS1B02G245200	blue
TraesCS1B02G273000	blue
TraesCS1B02G273100	blue
TraesCS1B02G274600	blue
TraesCS1B02G279100	blue
TraesCS1B02G294200	blue
TraesCS1B02G297100	blue
TraesCS1B02G300600	blue
TraesCS1B02G304700	blue
TraesCS1B02G316000	blue
TraesCS1B02G326800	blue
TraesCS1B02G346200	blue
TraesCS1B02G376500	blue
TraesCS1B02G378500	blue
TraesCS1B02G378700	blue
TraesCS1B02G394400	blue
TraesCS1B02G400500	blue
TraesCS1B02G415800	blue
TraesCS1B02G421400	blue
TraesCS1B02G421600	blue
TraesCS1B02G421700	blue
TraesCS1B02G450500	blue
TraesCS1B02G460700	blue
TraesCS1B02G474000	blue
TraesCS1D02G034800	blue
TraesCS1D02G053300	blue
TraesCS1D02G057600	blue
TraesCS1D02G103200	blue
TraesCS1D02G108100	blue
TraesCS1D02G120900	blue
TraesCS1D02G125300	blue
TraesCS1D02G127800	blue
TraesCS1D02G143300	blue
TraesCS1D02G153900	blue
TraesCS1D02G173700	blue
TraesCS1D02G177000	blue
TraesCS1D02G195500	blue
TraesCS1D02G197900	blue
TraesCS1D02G214500	blue
TraesCS1D02G215100	blue
TraesCS1D02G218800	blue
TraesCS1D02G257800	blue
TraesCS1D02G262400	blue
TraesCS1D02G262500	blue
TraesCS1D02G264100	blue
TraesCS1D02G268100	blue
TraesCS1D02G289700	blue
TraesCS1D02G290100	blue
TraesCS1D02G309200	blue
TraesCS1D02G311000	blue
TraesCS1D02G366600	blue
TraesCS1D02G381100	blue
TraesCS1D02G385000	blue
TraesCS1D02G387300	blue
TraesCS1D02G396300	blue
TraesCS1D02G401300	blue
TraesCS1D02G401400	blue
TraesCS1D02G401700	blue
TraesCS1D02G402300	blue
TraesCS1D02G404600	blue
TraesCS1D02G411100	blue
TraesCS1D02G419800	blue
TraesCS1D02G428500	blue
TraesCS1D02G437200	blue
TraesCS2A02G065700	blue
TraesCS2A02G092000	blue
TraesCS2A02G108100	blue
TraesCS2A02G110100	blue
TraesCS2A02G127100	blue
TraesCS2A02G154100	blue
TraesCS2A02G166200	blue
TraesCS2A02G178100	blue
TraesCS2A02G198000	blue
TraesCS2A02G234200	blue
TraesCS2A02G235900	blue
TraesCS2A02G258600	blue
TraesCS2A02G259900	blue
TraesCS2A02G260700	blue
TraesCS2A02G262400	blue
TraesCS2A02G266900	blue
TraesCS2A02G276100	blue
TraesCS2A02G278600	blue
TraesCS2A02G292600	blue
TraesCS2A02G296000	blue
TraesCS2A02G297700	blue
TraesCS2A02G301000	blue
TraesCS2A02G314500	blue
TraesCS2A02G351700	blue
TraesCS2A02G411600	blue
TraesCS2A02G411700	blue
TraesCS2A02G417800	blue
TraesCS2A02G440300	blue
TraesCS2A02G440500	blue
TraesCS2A02G440600	blue
TraesCS2A02G443300	blue
TraesCS2A02G453900	blue
TraesCS2A02G454800	blue
TraesCS2A02G461300	blue
TraesCS2A02G469400	blue
TraesCS2A02G480300	blue
TraesCS2A02G489600	blue
TraesCS2A02G523800	blue
TraesCS2A02G558300	blue
TraesCS2A02G571300	blue
TraesCS2A02G571500	blue
TraesCS2A02G572500	blue
TraesCS2A02G575400	blue
TraesCS2B02G010100	blue
TraesCS2B02G056300	blue
TraesCS2B02G059700	blue
TraesCS2B02G059800	blue
TraesCS2B02G060500	blue
TraesCS2B02G060800	blue
TraesCS2B02G062700	blue
TraesCS2B02G066100	blue
TraesCS2B02G078300	blue
TraesCS2B02G082400	blue
TraesCS2B02G103400	blue
TraesCS2B02G118800	blue
TraesCS2B02G125300	blue
TraesCS2B02G128300	blue
TraesCS2B02G134300	blue
TraesCS2B02G148900	blue
TraesCS2B02G173400	blue
TraesCS2B02G179400	blue
TraesCS2B02G200300	blue
TraesCS2B02G204900	blue
TraesCS2B02G221800	blue
TraesCS2B02G224200	blue
TraesCS2B02G225400	blue
TraesCS2B02G259100	blue
TraesCS2B02G260800	blue
TraesCS2B02G270100	blue
TraesCS2B02G278400	blue
TraesCS2B02G279700	blue
TraesCS2B02G281300	blue
TraesCS2B02G284700	blue
TraesCS2B02G310000	blue
TraesCS2B02G310300	blue
TraesCS2B02G312400	blue
TraesCS2B02G317200	blue
TraesCS2B02G329300	blue
TraesCS2B02G359000	blue
TraesCS2B02G376400	blue
TraesCS2B02G396100	blue
TraesCS2B02G396700	blue
TraesCS2B02G396800	blue
TraesCS2B02G415300	blue
TraesCS2B02G453900	blue
TraesCS2B02G460500	blue
TraesCS2B02G461000	blue
TraesCS2B02G461100	blue
TraesCS2B02G464300	blue
TraesCS2B02G474900	blue
TraesCS2B02G513900	blue
TraesCS2B02G553700	blue
TraesCS2B02G556800	blue
TraesCS2B02G599800	blue
TraesCS2B02G599900	blue
TraesCS2B02G600100	blue
TraesCS2B02G600200	blue
TraesCS2B02G613400	blue
TraesCS2B02G613500	blue
TraesCS2B02G615100	blue
TraesCS2D02G020200	blue
TraesCS2D02G047100	blue
TraesCS2D02G047200	blue
TraesCS2D02G049200	blue
TraesCS2D02G063900	blue
TraesCS2D02G066000	blue
TraesCS2D02G097200	blue
TraesCS2D02G099500	blue
TraesCS2D02G108100	blue
TraesCS2D02G108200	blue
TraesCS2D02G110600	blue
TraesCS2D02G115900	blue
TraesCS2D02G126300	blue
TraesCS2D02G128300	blue
TraesCS2D02G129500	blue
TraesCS2D02G133900	blue
TraesCS2D02G152800	blue
TraesCS2D02G154900	blue
TraesCS2D02G181100	blue
TraesCS2D02G185600	blue
TraesCS2D02G186900	blue
TraesCS2D02G203000	blue
TraesCS2D02G206000	blue
TraesCS2D02G212600	blue
TraesCS2D02G237400	blue
TraesCS2D02G260300	blue
TraesCS2D02G261600	blue
TraesCS2D02G263600	blue
TraesCS2D02G264900	blue
TraesCS2D02G275100	blue
TraesCS2D02G276500	blue
TraesCS2D02G288600	blue
TraesCS2D02G291300	blue
TraesCS2D02G291600	blue
TraesCS2D02G293300	blue
TraesCS2D02G293900	blue
TraesCS2D02G295000	blue
TraesCS2D02G295700	blue
TraesCS2D02G299700	blue
TraesCS2D02G340000	blue
TraesCS2D02G361800	blue
TraesCS2D02G376000	blue
TraesCS2D02G376100	blue
TraesCS2D02G395200	blue
TraesCS2D02G404800	blue
TraesCS2D02G409000	blue
TraesCS2D02G438200	blue
TraesCS2D02G438300	blue
TraesCS2D02G438400	blue
TraesCS2D02G445800	blue
TraesCS2D02G453200	blue
TraesCS2D02G453300	blue
TraesCS2D02G453500	blue
TraesCS2D02G453600	blue
TraesCS2D02G453700	blue
TraesCS2D02G454600	blue
TraesCS2D02G454700	blue
TraesCS2D02G455000	blue
TraesCS2D02G469200	blue
TraesCS2D02G507900	blue
TraesCS2D02G523800	blue
TraesCS2D02G525300	blue
TraesCS2D02G538600	blue
TraesCS3A02G007100	blue
TraesCS3A02G035400	blue
TraesCS3A02G037900	blue
TraesCS3A02G045500	blue
TraesCS3A02G045600	blue
TraesCS3A02G050900	blue
TraesCS3A02G066600	blue
TraesCS3A02G078600	blue
TraesCS3A02G081400	blue
TraesCS3A02G102400	blue
TraesCS3A02G127800	blue
TraesCS3A02G129900	blue
TraesCS3A02G139300	blue
TraesCS3A02G155200	blue
TraesCS3A02G160500	blue
TraesCS3A02G180000	blue
TraesCS3A02G180300	blue
TraesCS3A02G186500	blue
TraesCS3A02G186600	blue
TraesCS3A02G189500	blue
TraesCS3A02G200400	blue
TraesCS3A02G232200	blue
TraesCS3A02G236200	blue
TraesCS3A02G264700	blue
TraesCS3A02G294300	blue
TraesCS3A02G313200	blue
TraesCS3A02G313600	blue
TraesCS3A02G327500	blue
TraesCS3A02G333000	blue
TraesCS3A02G333300	blue
TraesCS3A02G347000	blue
TraesCS3A02G347200	blue
TraesCS3A02G355900	blue
TraesCS3A02G357400	blue
TraesCS3A02G358800	blue
TraesCS3A02G360000	blue
TraesCS3A02G369200	blue
TraesCS3A02G378300	blue
TraesCS3A02G382900	blue
TraesCS3A02G395600	blue
TraesCS3A02G416800	blue
TraesCS3A02G419700	blue
TraesCS3A02G429900	blue
TraesCS3A02G469900	blue
TraesCS3A02G470200	blue
TraesCS3A02G481500	blue
TraesCS3A02G497200	blue
TraesCS3A02G530800	blue
TraesCS3A02G531200	blue
TraesCS3A02G531300	blue
TraesCS3A02G531400	blue
TraesCS3A02G531600	blue
TraesCS3A02G534900	blue
TraesCS3B02G007200	blue
TraesCS3B02G009200	blue
TraesCS3B02G059900	blue
TraesCS3B02G068400	blue
TraesCS3B02G127400	blue
TraesCS3B02G149000	blue
TraesCS3B02G167600	blue
TraesCS3B02G167700	blue
TraesCS3B02G175900	blue
TraesCS3B02G181500	blue
TraesCS3B02G197200	blue
TraesCS3B02G209700	blue
TraesCS3B02G209900	blue
TraesCS3B02G210000	blue
TraesCS3B02G216000	blue
TraesCS3B02G224600	blue
TraesCS3B02G267800	blue
TraesCS3B02G328900	blue
TraesCS3B02G339400	blue
TraesCS3B02G357500	blue
TraesCS3B02G363500	blue
TraesCS3B02G376800	blue
TraesCS3B02G378700	blue
TraesCS3B02G378900	blue
TraesCS3B02G385200	blue
TraesCS3B02G391600	blue
TraesCS3B02G401000	blue
TraesCS3B02G411000	blue
TraesCS3B02G427400	blue
TraesCS3B02G450500	blue
TraesCS3B02G451800	blue
TraesCS3B02G454900	blue
TraesCS3B02G455100	blue
TraesCS3B02G506900	blue
TraesCS3B02G518600	blue
TraesCS3B02G518700	blue
TraesCS3B02G601600	blue
TraesCS3B02G601700	blue
TraesCS3B02G601800	blue
TraesCS3B02G612000	blue
TraesCS3D02G031800	blue
TraesCS3D02G068900	blue
TraesCS3D02G074400	blue
TraesCS3D02G075900	blue
TraesCS3D02G079100	blue
TraesCS3D02G093900	blue
TraesCS3D02G099000	blue
TraesCS3D02G105700	blue
TraesCS3D02G105800	blue
TraesCS3D02G110200	blue
TraesCS3D02G150200	blue
TraesCS3D02G150300	blue
TraesCS3D02G154500	blue
TraesCS3D02G167700	blue
TraesCS3D02G178900	blue
TraesCS3D02G190500	blue
TraesCS3D02G203400	blue
TraesCS3D02G217000	blue
TraesCS3D02G238700	blue
TraesCS3D02G270100	blue
TraesCS3D02G318700	blue
TraesCS3D02G321500	blue
TraesCS3D02G326900	blue
TraesCS3D02G347100	blue
TraesCS3D02G371600	blue
TraesCS3D02G375200	blue
TraesCS3D02G389200	blue
TraesCS3D02G394300	blue
TraesCS3D02G410300	blue
TraesCS3D02G411100	blue
TraesCS3D02G412300	blue
TraesCS3D02G415300	blue
TraesCS3D02G417800	blue
TraesCS3D02G462300	blue
TraesCS3D02G487300	blue
TraesCS3D02G536300	blue
TraesCS3D02G536700	blue
TraesCS3D02G537000	blue
TraesCS3D02G545000	blue
TraesCS4A02G030500	blue
TraesCS4A02G038400	blue
TraesCS4A02G043500	blue
TraesCS4A02G057500	blue
TraesCS4A02G063800	blue
TraesCS4A02G067800	blue
TraesCS4A02G076600	blue
TraesCS4A02G099100	blue
TraesCS4A02G172800	blue
TraesCS4A02G173300	blue
TraesCS4A02G190500	blue
TraesCS4A02G199200	blue
TraesCS4A02G203000	blue
TraesCS4A02G210100	blue
TraesCS4A02G217100	blue
TraesCS4A02G217200	blue
TraesCS4A02G239900	blue
TraesCS4A02G248800	blue
TraesCS4A02G261000	blue
TraesCS4A02G263600	blue
TraesCS4A02G264600	blue
TraesCS4A02G270800	blue
TraesCS4A02G272900	blue
TraesCS4A02G293000	blue
TraesCS4A02G293900	blue
TraesCS4A02G299100	blue
TraesCS4A02G301200	blue
TraesCS4A02G308600	blue
TraesCS4A02G308700	blue
TraesCS4A02G317700	blue
TraesCS4A02G321800	blue
TraesCS4A02G334100	blue
TraesCS4A02G337200	blue
TraesCS4A02G369100	blue
TraesCS4A02G405800	blue
TraesCS4A02G406500	blue
TraesCS4A02G410800	blue
TraesCS4A02G410900	blue
TraesCS4A02G417400	blue
TraesCS4A02G428500	blue
TraesCS4A02G470000	blue
TraesCS4A02G472200	blue
TraesCS4B02G014300	blue
TraesCS4B02G020300	blue
TraesCS4B02G041100	blue
TraesCS4B02G043300	blue
TraesCS4B02G050400	blue
TraesCS4B02G053600	blue
TraesCS4B02G078400	blue
TraesCS4B02G095600	blue
TraesCS4B02G095700	blue
TraesCS4B02G116200	blue
TraesCS4B02G129600	blue
TraesCS4B02G143700	blue
TraesCS4B02G154200	blue
TraesCS4B02G180700	blue
TraesCS4B02G183900	blue
TraesCS4B02G189500	blue
TraesCS4B02G205200	blue
TraesCS4B02G208400	blue
TraesCS4B02G227600	blue
TraesCS4B02G233100	blue
TraesCS4B02G242700	blue
TraesCS4B02G246900	blue
TraesCS4B02G282200	blue
TraesCS4B02G305300	blue
TraesCS4B02G310900	blue
TraesCS4B02G324000	blue
TraesCS4B02G326900	blue
TraesCS4B02G331700	blue
TraesCS4B02G332600	blue
TraesCS4B02G335300	blue
TraesCS4B02G363800	blue
TraesCS4B02G372400	blue
TraesCS4B02G390000	blue
TraesCS4B02G393500	blue
TraesCS4D02G007200	blue
TraesCS4D02G010800	blue
TraesCS4D02G012500	blue
TraesCS4D02G018500	blue
TraesCS4D02G026600	blue
TraesCS4D02G038500	blue
TraesCS4D02G050600	blue
TraesCS4D02G051200	blue
TraesCS4D02G053600	blue
TraesCS4D02G054200	blue
TraesCS4D02G065300	blue
TraesCS4D02G065600	blue
TraesCS4D02G066300	blue
TraesCS4D02G079400	blue
TraesCS4D02G087900	blue
TraesCS4D02G088800	blue
TraesCS4D02G092300	blue
TraesCS4D02G109500	blue
TraesCS4D02G113800	blue
TraesCS4D02G113900	blue
TraesCS4D02G140700	blue
TraesCS4D02G142300	blue
TraesCS4D02G169200	blue
TraesCS4D02G171400	blue
TraesCS4D02G189800	blue
TraesCS4D02G205000	blue
TraesCS4D02G206100	blue
TraesCS4D02G211200	blue
TraesCS4D02G225500	blue
TraesCS4D02G228500	blue
TraesCS4D02G233900	blue
TraesCS4D02G240700	blue
TraesCS4D02G249000	blue
TraesCS4D02G250100	blue
TraesCS4D02G256700	blue
TraesCS4D02G298000	blue
TraesCS4D02G303500	blue
TraesCS4D02G308800	blue
TraesCS4D02G317200	blue
TraesCS4D02G323600	blue
TraesCS4D02G329300	blue
TraesCS4D02G346800	blue
TraesCS4D02G350300	blue
TraesCS4D02G357100	blue
TraesCS4D02G359900	blue
TraesCS4D02G362800	blue
TraesCS5A02G023600	blue
TraesCS5A02G032300	blue
TraesCS5A02G055400	blue
TraesCS5A02G070400	blue
TraesCS5A02G077500	blue
TraesCS5A02G083100	blue
TraesCS5A02G091300	blue
TraesCS5A02G104000	blue
TraesCS5A02G107400	blue
TraesCS5A02G186200	blue
TraesCS5A02G225100	blue
TraesCS5A02G225300	blue
TraesCS5A02G234300	blue
TraesCS5A02G246800	blue
TraesCS5A02G248500	blue
TraesCS5A02G249000	blue
TraesCS5A02G262500	blue
TraesCS5A02G279400	blue
TraesCS5A02G281200	blue
TraesCS5A02G288400	blue
TraesCS5A02G364100	blue
TraesCS5A02G369100	blue
TraesCS5A02G378700	blue
TraesCS5A02G392700	blue
TraesCS5A02G417600	blue
TraesCS5A02G443800	blue
TraesCS5A02G443900	blue
TraesCS5A02G444300	blue
TraesCS5A02G448200	blue
TraesCS5A02G455600	blue
TraesCS5A02G462100	blue
TraesCS5A02G468000	blue
TraesCS5A02G478900	blue
TraesCS5A02G491800	blue
TraesCS5A02G492100	blue
TraesCS5A02G498900	blue
TraesCS5A02G503700	blue
TraesCS5A02G506500	blue
TraesCS5A02G510900	blue
TraesCS5A02G516300	blue
TraesCS5A02G522100	blue
TraesCS5A02G532000	blue
TraesCS5A02G532300	blue
TraesCS5A02G532400	blue
TraesCS5B02G058200	blue
TraesCS5B02G061100	blue
TraesCS5B02G076200	blue
TraesCS5B02G094600	blue
TraesCS5B02G102000	blue
TraesCS5B02G112200	blue
TraesCS5B02G130300	blue
TraesCS5B02G141700	blue
TraesCS5B02G159600	blue
TraesCS5B02G165500	blue
TraesCS5B02G169300	blue
TraesCS5B02G184300	blue
TraesCS5B02G203600	blue
TraesCS5B02G215300	blue
TraesCS5B02G215500	blue
TraesCS5B02G223700	blue
TraesCS5B02G237700	blue
TraesCS5B02G262900	blue
TraesCS5B02G278500	blue
TraesCS5B02G278700	blue
TraesCS5B02G306400	blue
TraesCS5B02G374800	blue
TraesCS5B02G386800	blue
TraesCS5B02G399800	blue
TraesCS5B02G428200	blue
TraesCS5B02G448200	blue
TraesCS5B02G448500	blue
TraesCS5B02G449000	blue
TraesCS5B02G481800	blue
TraesCS5B02G493600	blue
TraesCS5B02G511800	blue
TraesCS5B02G529300	blue
TraesCS5B02G541500	blue
TraesCS5B02G551100	blue
TraesCS5B02G551200	blue
TraesCS5B02G568100	blue
TraesCS5D02G020900	blue
TraesCS5D02G029400	blue
TraesCS5D02G040400	blue
TraesCS5D02G082200	blue
TraesCS5D02G094300	blue
TraesCS5D02G110900	blue
TraesCS5D02G121800	blue
TraesCS5D02G141600	blue
TraesCS5D02G149100	blue
TraesCS5D02G176600	blue
TraesCS5D02G230500	blue
TraesCS5D02G246200	blue
TraesCS5D02G255500	blue
TraesCS5D02G255700	blue
TraesCS5D02G256200	blue
TraesCS5D02G270000	blue
TraesCS5D02G271100	blue
TraesCS5D02G286200	blue
TraesCS5D02G286400	blue
TraesCS5D02G313000	blue
TraesCS5D02G331100	blue
TraesCS5D02G366800	blue
TraesCS5D02G394900	blue
TraesCS5D02G410700	blue
TraesCS5D02G417100	blue
TraesCS5D02G422300	blue
TraesCS5D02G451200	blue
TraesCS5D02G451300	blue
TraesCS5D02G452000	blue
TraesCS5D02G501200	blue
TraesCS5D02G513100	blue
TraesCS5D02G535500	blue
TraesCS5D02G537900	blue
TraesCS5D02G548300	blue
TraesCS5D02G565300	blue
TraesCS6A02G008600	blue
TraesCS6A02G034800	blue
TraesCS6A02G042700	blue
TraesCS6A02G093000	blue
TraesCS6A02G117400	blue
TraesCS6A02G132900	blue
TraesCS6A02G163100	blue
TraesCS6A02G169200	blue
TraesCS6A02G198900	blue
TraesCS6A02G200400	blue
TraesCS6A02G222900	blue
TraesCS6A02G226800	blue
TraesCS6A02G229400	blue
TraesCS6A02G242500	blue
TraesCS6A02G250300	blue
TraesCS6A02G253300	blue
TraesCS6A02G260700	blue
TraesCS6A02G269000	blue
TraesCS6A02G296400	blue
TraesCS6A02G297800	blue
TraesCS6A02G301900	blue
TraesCS6A02G307900	blue
TraesCS6A02G309000	blue
TraesCS6A02G315800	blue
TraesCS6A02G316700	blue
TraesCS6A02G360600	blue
TraesCS6A02G371000	blue
TraesCS6A02G372200	blue
TraesCS6A02G382200	blue
TraesCS6A02G389900	blue
TraesCS6A02G405600	blue
TraesCS6A02G408300	blue
TraesCS6B02G014200	blue
TraesCS6B02G014300	blue
TraesCS6B02G021100	blue
TraesCS6B02G048700	blue
TraesCS6B02G049300	blue
TraesCS6B02G049500	blue
TraesCS6B02G071700	blue
TraesCS6B02G081600	blue
TraesCS6B02G081900	blue
TraesCS6B02G082200	blue
TraesCS6B02G084300	blue
TraesCS6B02G084700	blue
TraesCS6B02G093100	blue
TraesCS6B02G118600	blue
TraesCS6B02G144900	blue
TraesCS6B02G145200	blue
TraesCS6B02G165600	blue
TraesCS6B02G182700	blue
TraesCS6B02G191700	blue
TraesCS6B02G197200	blue
TraesCS6B02G201600	blue
TraesCS6B02G224000	blue
TraesCS6B02G224900	blue
TraesCS6B02G273200	blue
TraesCS6B02G279700	blue
TraesCS6B02G282000	blue
TraesCS6B02G287900	blue
TraesCS6B02G288000	blue
TraesCS6B02G304700	blue
TraesCS6B02G319800	blue
TraesCS6B02G322900	blue
TraesCS6B02G327300	blue
TraesCS6B02G330100	blue
TraesCS6B02G330700	blue
TraesCS6B02G331000	blue
TraesCS6B02G339000	blue
TraesCS6B02G346200	blue
TraesCS6B02G347000	blue
TraesCS6B02G347200	blue
TraesCS6B02G386700	blue
TraesCS6B02G393500	blue
TraesCS6B02G408000	blue
TraesCS6B02G410000	blue
TraesCS6B02G415100	blue
TraesCS6B02G420700	blue
TraesCS6B02G429300	blue
TraesCS6B02G443800	blue
TraesCS6B02G450000	blue
TraesCS6D02G009600	blue
TraesCS6D02G010300	blue
TraesCS6D02G010400	blue
TraesCS6D02G025800	blue
TraesCS6D02G035500	blue
TraesCS6D02G061700	blue
TraesCS6D02G062900	blue
TraesCS6D02G063000	blue
TraesCS6D02G063300	blue
TraesCS6D02G082800	blue
TraesCS6D02G104100	blue
TraesCS6D02G106800	blue
TraesCS6D02G107000	blue
TraesCS6D02G158600	blue
TraesCS6D02G188300	blue
TraesCS6D02G216500	blue
TraesCS6D02G224500	blue
TraesCS6D02G231300	blue
TraesCS6D02G236700	blue
TraesCS6D02G241400	blue
TraesCS6D02G241500	blue
TraesCS6D02G245900	blue
TraesCS6D02G259800	blue
TraesCS6D02G260200	blue
TraesCS6D02G280900	blue
TraesCS6D02G281600	blue
TraesCS6D02G296000	blue
TraesCS6D02G315500	blue
TraesCS6D02G337800	blue
TraesCS6D02G344100	blue
TraesCS6D02G354800	blue
TraesCS6D02G364900	blue
TraesCS6D02G367000	blue
TraesCS6D02G367700	blue
TraesCS6D02G367800	blue
TraesCS6D02G373900	blue
TraesCS6D02G385500	blue
TraesCS6D02G389400	blue
TraesCS6D02G389500	blue
TraesCS6D02G398100	blue
TraesCS7A02G009100	blue
TraesCS7A02G009800	blue
TraesCS7A02G019400	blue
TraesCS7A02G020200	blue
TraesCS7A02G043100	blue
TraesCS7A02G061300	blue
TraesCS7A02G063300	blue
TraesCS7A02G065000	blue
TraesCS7A02G091800	blue
TraesCS7A02G092700	blue
TraesCS7A02G103900	blue
TraesCS7A02G115300	blue
TraesCS7A02G139000	blue
TraesCS7A02G147200	blue
TraesCS7A02G155900	blue
TraesCS7A02G160000	blue
TraesCS7A02G169100	blue
TraesCS7A02G204800	blue
TraesCS7A02G239900	blue
TraesCS7A02G244800	blue
TraesCS7A02G265200	blue
TraesCS7A02G277200	blue
TraesCS7A02G316300	blue
TraesCS7A02G325900	blue
TraesCS7A02G327200	blue
TraesCS7A02G329300	blue
TraesCS7A02G331300	blue
TraesCS7A02G331700	blue
TraesCS7A02G333900	blue
TraesCS7A02G334300	blue
TraesCS7A02G343600	blue
TraesCS7A02G355900	blue
TraesCS7A02G375500	blue
TraesCS7A02G409300	blue
TraesCS7A02G409600	blue
TraesCS7A02G409700	blue
TraesCS7A02G424100	blue
TraesCS7A02G427600	blue
TraesCS7A02G438000	blue
TraesCS7A02G438500	blue
TraesCS7A02G439300	blue
TraesCS7A02G446100	blue
TraesCS7A02G452100	blue
TraesCS7A02G454700	blue
TraesCS7A02G454900	blue
TraesCS7A02G470800	blue
TraesCS7A02G474200	blue
TraesCS7A02G501500	blue
TraesCS7A02G537800	blue
TraesCS7A02G537900	blue
TraesCS7A02G543300	blue
TraesCS7A02G552400	blue
TraesCS7A02G560100	blue
TraesCS7B02G016900	blue
TraesCS7B02G017400	blue
TraesCS7B02G027100	blue
TraesCS7B02G050300	blue
TraesCS7B02G064900	blue
TraesCS7B02G081800	blue
TraesCS7B02G087000	blue
TraesCS7B02G112000	blue
TraesCS7B02G124100	blue
TraesCS7B02G146600	blue
TraesCS7B02G146700	blue
TraesCS7B02G159700	blue
TraesCS7B02G163300	blue
TraesCS7B02G183600	blue
TraesCS7B02G184100	blue
TraesCS7B02G192300	blue
TraesCS7B02G193700	blue
TraesCS7B02G201400	blue
TraesCS7B02G217900	blue
TraesCS7B02G230000	blue
TraesCS7B02G238600	blue
TraesCS7B02G239500	blue
TraesCS7B02G242800	blue
TraesCS7B02G245500	blue
TraesCS7B02G271400	blue
TraesCS7B02G287000	blue
TraesCS7B02G310700	blue
TraesCS7B02G325800	blue
TraesCS7B02G327400	blue
TraesCS7B02G336800	blue
TraesCS7B02G337500	blue
TraesCS7B02G345600	blue
TraesCS7B02G351900	blue
TraesCS7B02G353200	blue
TraesCS7B02G353600	blue
TraesCS7B02G375600	blue
TraesCS7B02G394900	blue
TraesCS7B02G435500	blue
TraesCS7B02G436700	blue
TraesCS7B02G446400	blue
TraesCS7B02G456200	blue
TraesCS7B02G456300	blue
TraesCS7B02G456400	blue
TraesCS7B02G469400	blue
TraesCS7D02G000100	blue
TraesCS7D02G008700	blue
TraesCS7D02G016500	blue
TraesCS7D02G019700	blue
TraesCS7D02G050300	blue
TraesCS7D02G121200	blue
TraesCS7D02G170200	blue
TraesCS7D02G178100	blue
TraesCS7D02G183600	blue
TraesCS7D02G207800	blue
TraesCS7D02G232200	blue
TraesCS7D02G243500	blue
TraesCS7D02G262800	blue
TraesCS7D02G269800	blue
TraesCS7D02G278500	blue
TraesCS7D02G284400	blue
TraesCS7D02G296300	blue
TraesCS7D02G313800	blue
TraesCS7D02G323900	blue
TraesCS7D02G326200	blue
TraesCS7D02G333200	blue
TraesCS7D02G335000	blue
TraesCS7D02G336000	blue
TraesCS7D02G339600	blue
TraesCS7D02G340100	blue
TraesCS7D02G345300	blue
TraesCS7D02G364400	blue
TraesCS7D02G366800	blue
TraesCS7D02G369400	blue
TraesCS7D02G373100	blue
TraesCS7D02G401000	blue
TraesCS7D02G402600	blue
TraesCS7D02G402700	blue
TraesCS7D02G405300	blue
TraesCS7D02G409000	blue
TraesCS7D02G417400	blue
TraesCS7D02G419900	blue
TraesCS7D02G427900	blue
TraesCS7D02G435900	blue
TraesCS7D02G442300	blue
TraesCS7D02G442500	blue
TraesCS7D02G460700	blue
TraesCS7D02G461200	blue
TraesCS7D02G465400	blue
TraesCS7D02G469600	blue
TraesCS7D02G488700	blue
TraesCS7D02G488900	blue
TraesCS7D02G505300	blue
TraesCS7D02G506600	blue
TraesCS7D02G509100	blue
TraesCS7D02G509800	blue
TraesCS7D02G523300	blue
TraesCS7D02G538400	blue
TraesCSU02G015400	blue
TraesCSU02G020600	blue
TraesCSU02G024200	blue
TraesCSU02G024300	blue
TraesCSU02G036600	blue
TraesCSU02G057800	blue
TraesCSU02G093400	blue
TraesCSU02G095800	blue
TraesCSU02G102500	blue
TraesCSU02G127100	blue
TraesCSU02G169000	blue
TraesCSU02G175900	blue
TraesCSU02G187200	blue
TraesCSU02G217500	blue
TraesCSU02G224500	blue
TraesCSU02G243400	blue
TraesCSU02G249500	blue
TraesCS1A02G001100	blue
TraesCS1A02G015500	blue
TraesCS1A02G035700	blue
TraesCS1A02G043900	blue
TraesCS1A02G065300	blue
TraesCS1A02G070500	blue
TraesCS1A02G079100	blue
TraesCS1A02G119500	blue
TraesCS1A02G166600	blue
TraesCS1A02G178100	blue
TraesCS1A02G186300	blue
TraesCS1A02G193100	blue
TraesCS1A02G218400	blue
TraesCS1A02G235800	blue
TraesCS1A02G238600	blue
TraesCS1A02G242700	blue
TraesCS1A02G243400	blue
TraesCS1A02G257700	blue
TraesCS1A02G263100	blue
TraesCS1A02G288100	blue
TraesCS1A02G322900	blue
TraesCS1A02G336100	blue
TraesCS1A02G351000	blue
TraesCS1A02G352000	blue
TraesCS1A02G357300	blue
TraesCS1A02G364400	blue
TraesCS1A02G410400	blue
TraesCS1A02G418000	blue
TraesCS1A02G424100	blue
TraesCS1B02G018800	blue
TraesCS1B02G019600	blue
TraesCS1B02G019700	blue
TraesCS1B02G021100	blue
TraesCS1B02G056900	blue
TraesCS1B02G083400	blue
TraesCS1B02G088600	blue
TraesCS1B02G097400	blue
TraesCS1B02G135700	blue
TraesCS1B02G162400	blue
TraesCS1B02G193500	blue
TraesCS1B02G194600	blue
TraesCS1B02G198900	blue
TraesCS1B02G209700	blue
TraesCS1B02G231900	blue
TraesCS1B02G248400	blue
TraesCS1B02G248500	blue
TraesCS1B02G251400	blue
TraesCS1B02G260500	blue
TraesCS1B02G273700	blue
TraesCS1B02G323400	blue
TraesCS1B02G324100	blue
TraesCS1B02G335500	blue
TraesCS1B02G336600	blue
TraesCS1B02G371100	blue
TraesCS1B02G395900	blue
TraesCS1B02G423100	blue
TraesCS1B02G423200	blue
TraesCS1B02G423400	blue
TraesCS1B02G443700	blue
TraesCS1B02G456900	blue
TraesCS1B02G475100	blue
TraesCS1D02G004400	blue
TraesCS1D02G013400	blue
TraesCS1D02G014500	blue
TraesCS1D02G044300	blue
TraesCS1D02G067800	blue
TraesCS1D02G072700	blue
TraesCS1D02G082200	blue
TraesCS1D02G156900	blue
TraesCS1D02G162000	blue
TraesCS1D02G179900	blue
TraesCS1D02G189600	blue
TraesCS1D02G190200	blue
TraesCS1D02G220000	blue
TraesCS1D02G236900	blue
TraesCS1D02G252900	blue
TraesCS1D02G255400	blue
TraesCS1D02G263200	blue
TraesCS1D02G306300	blue
TraesCS1D02G357500	blue
TraesCS1D02G369500	blue
TraesCS1D02G429700	blue
TraesCS2A02G005900	blue
TraesCS2A02G011000	blue
TraesCS2A02G016200	blue
TraesCS2A02G016700	blue
TraesCS2A02G018200	blue
TraesCS2A02G026500	blue
TraesCS2A02G032500	blue
TraesCS2A02G058800	blue
TraesCS2A02G090900	blue
TraesCS2A02G091000	blue
TraesCS2A02G091100	blue
TraesCS2A02G135200	blue
TraesCS2A02G152200	blue
TraesCS2A02G158800	blue
TraesCS2A02G162300	blue
TraesCS2A02G218900	blue
TraesCS2A02G255600	blue
TraesCS2A02G259100	blue
TraesCS2A02G259500	blue
TraesCS2A02G262800	blue
TraesCS2A02G274700	blue
TraesCS2A02G276000	blue
TraesCS2A02G276600	blue
TraesCS2A02G278400	blue
TraesCS2A02G297900	blue
TraesCS2A02G325800	blue
TraesCS2A02G326100	blue
TraesCS2A02G358600	blue
TraesCS2A02G408200	blue
TraesCS2A02G418200	blue
TraesCS2A02G420800	blue
TraesCS2A02G437200	blue
TraesCS2A02G438200	blue
TraesCS2A02G458000	blue
TraesCS2A02G458600	blue
TraesCS2A02G458800	blue
TraesCS2A02G462500	blue
TraesCS2A02G507400	blue
TraesCS2A02G525500	blue
TraesCS2A02G534600	blue
TraesCS2A02G546400	blue
TraesCS2A02G546600	blue
TraesCS2A02G577800	blue
TraesCS2A02G577900	blue
TraesCS2A02G578200	blue
TraesCS2A02G578300	blue
TraesCS2B02G016700	blue
TraesCS2B02G017400	blue
TraesCS2B02G017600	blue
TraesCS2B02G018100	blue
TraesCS2B02G040100	blue
TraesCS2B02G044300	blue
TraesCS2B02G065300	blue
TraesCS2B02G070600	blue
TraesCS2B02G070900	blue
TraesCS2B02G076100	blue
TraesCS2B02G106400	blue
TraesCS2B02G106500	blue
TraesCS2B02G148200	blue
TraesCS2B02G159000	blue
TraesCS2B02G159100	blue
TraesCS2B02G174500	blue
TraesCS2B02G180200	blue
TraesCS2B02G184000	blue
TraesCS2B02G184300	blue
TraesCS2B02G184400	blue
TraesCS2B02G243000	blue
TraesCS2B02G244200	blue
TraesCS2B02G244300	blue
TraesCS2B02G294300	blue
TraesCS2B02G296000	blue
TraesCS2B02G301800	blue
TraesCS2B02G302000	blue
TraesCS2B02G355900	blue
TraesCS2B02G356100	blue
TraesCS2B02G372600	blue
TraesCS2B02G403000	blue
TraesCS2B02G424400	blue
TraesCS2B02G430900	blue
TraesCS2B02G480400	blue
TraesCS2B02G520700	blue
TraesCS2B02G533000	blue
TraesCS2B02G535400	blue
TraesCS2B02G569600	blue
TraesCS2B02G572100	blue
TraesCS2B02G574500	blue
TraesCS2B02G609500	blue
TraesCS2B02G609600	blue
TraesCS2B02G616500	blue
TraesCS2D02G005200	blue
TraesCS2D02G005300	blue
TraesCS2D02G010100	blue
TraesCS2D02G013300	blue
TraesCS2D02G017700	blue
TraesCS2D02G020600	blue
TraesCS2D02G044100	blue
TraesCS2D02G050400	blue
TraesCS2D02G054800	blue
TraesCS2D02G058100	blue
TraesCS2D02G058200	blue
TraesCS2D02G073800	blue
TraesCS2D02G088900	blue
TraesCS2D02G090200	blue
TraesCS2D02G104600	blue
TraesCS2D02G150200	blue
TraesCS2D02G157600	blue
TraesCS2D02G157800	blue
TraesCS2D02G165500	blue
TraesCS2D02G165800	blue
TraesCS2D02G223300	blue
TraesCS2D02G264400	blue
TraesCS2D02G267100	blue
TraesCS2D02G273600	blue
TraesCS2D02G275600	blue
TraesCS2D02G277400	blue
TraesCS2D02G283600	blue
TraesCS2D02G336800	blue
TraesCS2D02G336900	blue
TraesCS2D02G349400	blue
TraesCS2D02G382600	blue
TraesCS2D02G403700	blue
TraesCS2D02G407200	blue
TraesCS2D02G407300	blue
TraesCS2D02G415600	blue
TraesCS2D02G450600	blue
TraesCS2D02G458700	blue
TraesCS2D02G459200	blue
TraesCS2D02G496300	blue
TraesCS2D02G509500	blue
TraesCS2D02G524600	blue
TraesCS2D02G562200	blue
TraesCS2D02G566700	blue
TraesCS2D02G589300	blue
TraesCS2D02G589400	blue
TraesCS3A02G007200	blue
TraesCS3A02G012500	blue
TraesCS3A02G021600	blue
TraesCS3A02G025300	blue
TraesCS3A02G029700	blue
TraesCS3A02G033000	blue
TraesCS3A02G033600	blue
TraesCS3A02G034100	blue
TraesCS3A02G035300	blue
TraesCS3A02G040800	blue
TraesCS3A02G046500	blue
TraesCS3A02G049600	blue
TraesCS3A02G050300	blue
TraesCS3A02G075900	blue
TraesCS3A02G076900	blue
TraesCS3A02G078400	blue
TraesCS3A02G093900	blue
TraesCS3A02G100900	blue
TraesCS3A02G125300	blue
TraesCS3A02G149300	blue
TraesCS3A02G215400	blue
TraesCS3A02G225200	blue
TraesCS3A02G229900	blue
TraesCS3A02G245900	blue
TraesCS3A02G300300	blue
TraesCS3A02G310400	blue
TraesCS3A02G310500	blue
TraesCS3A02G355100	blue
TraesCS3A02G356100	blue
TraesCS3A02G356200	blue
TraesCS3A02G404600	blue
TraesCS3A02G412500	blue
TraesCS3A02G413700	blue
TraesCS3A02G418700	blue
TraesCS3A02G437400	blue
TraesCS3A02G437500	blue
TraesCS3A02G448400	blue
TraesCS3A02G449100	blue
TraesCS3A02G452400	blue
TraesCS3A02G452500	blue
TraesCS3A02G455800	blue
TraesCS3A02G466700	blue
TraesCS3A02G469100	blue
TraesCS3A02G470700	blue
TraesCS3A02G478500	blue
TraesCS3A02G481800	blue
TraesCS3A02G490500	blue
TraesCS3A02G490700	blue
TraesCS3A02G492400	blue
TraesCS3A02G501400	blue
TraesCS3A02G506400	blue
TraesCS3A02G513200	blue
TraesCS3A02G532600	blue
TraesCS3B02G036100	blue
TraesCS3B02G042700	blue
TraesCS3B02G042800	blue
TraesCS3B02G043700	blue
TraesCS3B02G048900	blue
TraesCS3B02G053700	blue
TraesCS3B02G059100	blue
TraesCS3B02G093300	blue
TraesCS3B02G109700	blue
TraesCS3B02G112300	blue
TraesCS3B02G118300	blue
TraesCS3B02G119700	blue
TraesCS3B02G144900	blue
TraesCS3B02G199600	blue
TraesCS3B02G241600	blue
TraesCS3B02G273600	blue
TraesCS3B02G275600	blue
TraesCS3B02G282500	blue
TraesCS3B02G289400	blue
TraesCS3B02G290200	blue
TraesCS3B02G320600	blue
TraesCS3B02G336300	blue
TraesCS3B02G356200	blue
TraesCS3B02G359000	blue
TraesCS3B02G388000	blue
TraesCS3B02G389400	blue
TraesCS3B02G391400	blue
TraesCS3B02G401600	blue
TraesCS3B02G416900	blue
TraesCS3B02G434900	blue
TraesCS3B02G446800	blue
TraesCS3B02G448000	blue
TraesCS3B02G471600	blue
TraesCS3B02G489800	blue
TraesCS3B02G495800	blue
TraesCS3B02G510100	blue
TraesCS3B02G527900	blue
TraesCS3B02G529300	blue
TraesCS3B02G529700	blue
TraesCS3B02G536100	blue
TraesCS3B02G563900	blue
TraesCS3B02G591700	blue
TraesCS3B02G609300	blue
TraesCS3B02G609400	blue
TraesCS3B02G609600	blue
TraesCS3D02G012300	blue
TraesCS3D02G015900	blue
TraesCS3D02G020600	blue
TraesCS3D02G020700	blue
TraesCS3D02G033200	blue
TraesCS3D02G033500	blue
TraesCS3D02G039300	blue
TraesCS3D02G039400	blue
TraesCS3D02G042100	blue
TraesCS3D02G045000	blue
TraesCS3D02G045300	blue
TraesCS3D02G046100	blue
TraesCS3D02G049700	blue
TraesCS3D02G056800	blue
TraesCS3D02G061500	blue
TraesCS3D02G061900	blue
TraesCS3D02G064100	blue
TraesCS3D02G064800	blue
TraesCS3D02G078900	blue
TraesCS3D02G094300	blue
TraesCS3D02G094400	blue
TraesCS3D02G097000	blue
TraesCS3D02G102300	blue
TraesCS3D02G103800	blue
TraesCS3D02G104200	blue
TraesCS3D02G104400	blue
TraesCS3D02G120200	blue
TraesCS3D02G136300	blue
TraesCS3D02G157400	blue
TraesCS3D02G228100	blue
TraesCS3D02G245500	blue
TraesCS3D02G252700	blue
TraesCS3D02G283600	blue
TraesCS3D02G286100	blue
TraesCS3D02G299500	blue
TraesCS3D02G305400	blue
TraesCS3D02G320200	blue
TraesCS3D02G350100	blue
TraesCS3D02G371700	blue
TraesCS3D02G396800	blue
TraesCS3D02G407100	blue
TraesCS3D02G429600	blue
TraesCS3D02G429800	blue
TraesCS3D02G429900	blue
TraesCS3D02G431900	blue
TraesCS3D02G440900	blue
TraesCS3D02G448700	blue
TraesCS3D02G448900	blue
TraesCS3D02G452000	blue
TraesCS3D02G456200	blue
TraesCS3D02G461200	blue
TraesCS3D02G466300	blue
TraesCS3D02G477000	blue
TraesCS3D02G496400	blue
TraesCS3D02G514300	blue
TraesCS3D02G514400	blue
TraesCS4A02G001300	blue
TraesCS4A02G025000	blue
TraesCS4A02G035100	blue
TraesCS4A02G054500	blue
TraesCS4A02G113900	blue
TraesCS4A02G115400	blue
TraesCS4A02G123900	blue
TraesCS4A02G181600	blue
TraesCS4A02G181800	blue
TraesCS4A02G229900	blue
TraesCS4A02G244500	blue
TraesCS4A02G279100	blue
TraesCS4A02G279200	blue
TraesCS4A02G290800	blue
TraesCS4A02G318500	blue
TraesCS4A02G331300	blue
TraesCS4A02G332500	blue
TraesCS4A02G335900	blue
TraesCS4A02G336100	blue
TraesCS4A02G336200	blue
TraesCS4A02G352900	blue
TraesCS4A02G365500	blue
TraesCS4A02G391400	blue
TraesCS4A02G396400	blue
TraesCS4A02G397700	blue
TraesCS4A02G412400	blue
TraesCS4A02G425200	blue
TraesCS4A02G435300	blue
TraesCS4A02G469800	blue
TraesCS4A02G495500	blue
TraesCS4B02G002000	blue
TraesCS4B02G033100	blue
TraesCS4B02G033300	blue
TraesCS4B02G033800	blue
TraesCS4B02G039600	blue
TraesCS4B02G048500	blue
TraesCS4B02G054900	blue
TraesCS4B02G070500	blue
TraesCS4B02G071500	blue
TraesCS4B02G085500	blue
TraesCS4B02G086100	blue
TraesCS4B02G102300	blue
TraesCS4B02G199700	blue
TraesCS4B02G243700	blue
TraesCS4B02G264700	blue
TraesCS4B02G304300	blue
TraesCS4D02G031600	blue
TraesCS4D02G051400	blue
TraesCS4D02G056100	blue
TraesCS4D02G069300	blue
TraesCS4D02G079100	blue
TraesCS4D02G079200	blue
TraesCS4D02G099000	blue
TraesCS4D02G119900	blue
TraesCS4D02G147300	blue
TraesCS4D02G190100	blue
TraesCS4D02G201200	blue
TraesCS4D02G264700	blue
TraesCS4D02G265100	blue
TraesCS4D02G309900	blue
TraesCS4D02G325800	blue
TraesCS5A02G004500	blue
TraesCS5A02G017900	blue
TraesCS5A02G035200	blue
TraesCS5A02G044300	blue
TraesCS5A02G070600	blue
TraesCS5A02G082200	blue
TraesCS5A02G131300	blue
TraesCS5A02G154900	blue
TraesCS5A02G182500	blue
TraesCS5A02G185500	blue
TraesCS5A02G191700	blue
TraesCS5A02G191800	blue
TraesCS5A02G205700	blue
TraesCS5A02G238400	blue
TraesCS5A02G261400	blue
TraesCS5A02G281700	blue
TraesCS5A02G295200	blue
TraesCS5A02G303400	blue
TraesCS5A02G304000	blue
TraesCS5A02G331200	blue
TraesCS5A02G338900	blue
TraesCS5A02G351600	blue
TraesCS5A02G351700	blue
TraesCS5A02G353400	blue
TraesCS5A02G368600	blue
TraesCS5A02G371000	blue
TraesCS5A02G375000	blue
TraesCS5A02G394700	blue
TraesCS5A02G394800	blue
TraesCS5A02G405200	blue
TraesCS5A02G409700	blue
TraesCS5A02G433900	blue
TraesCS5A02G437700	blue
TraesCS5A02G466000	blue
TraesCS5A02G475500	blue
TraesCS5A02G477100	blue
TraesCS5A02G477500	blue
TraesCS5A02G500700	blue
TraesCS5A02G500800	blue
TraesCS5B02G001000	blue
TraesCS5B02G013000	blue
TraesCS5B02G015500	blue
TraesCS5B02G042800	blue
TraesCS5B02G048500	blue
TraesCS5B02G072300	blue
TraesCS5B02G076400	blue
TraesCS5B02G084100	blue
TraesCS5B02G104200	blue
TraesCS5B02G138500	blue
TraesCS5B02G153100	blue
TraesCS5B02G183500	blue
TraesCS5B02G191300	blue
TraesCS5B02G261900	blue
TraesCS5B02G262000	blue
TraesCS5B02G270300	blue
TraesCS5B02G270400	blue
TraesCS5B02G270600	blue
TraesCS5B02G280900	blue
TraesCS5B02G305500	blue
TraesCS5B02G339100	blue
TraesCS5B02G354700	blue
TraesCS5B02G373400	blue
TraesCS5B02G399500	blue
TraesCS5B02G410000	blue
TraesCS5B02G443000	blue
TraesCS5B02G477500	blue
TraesCS5B02G491300	blue
TraesCS5B02G495600	blue
TraesCS5B02G499000	blue
TraesCS5B02G518600	blue
TraesCS5B02G520200	blue
TraesCS5B02G535800	blue
TraesCS5B02G536000	blue
TraesCS5D02G001600	blue
TraesCS5D02G008300	blue
TraesCS5D02G011800	blue
TraesCS5D02G011900	blue
TraesCS5D02G026300	blue
TraesCS5D02G054300	blue
TraesCS5D02G069100	blue
TraesCS5D02G076400	blue
TraesCS5D02G082700	blue
TraesCS5D02G090400	blue
TraesCS5D02G112200	blue
TraesCS5D02G126700	blue
TraesCS5D02G139800	blue
TraesCS5D02G152300	blue
TraesCS5D02G190600	blue
TraesCS5D02G194700	blue
TraesCS5D02G195900	blue
TraesCS5D02G233800	blue
TraesCS5D02G245300	blue
TraesCS5D02G253800	blue
TraesCS5D02G263300	blue
TraesCS5D02G268800	blue
TraesCS5D02G278000	blue
TraesCS5D02G278200	blue
TraesCS5D02G288900	blue
TraesCS5D02G303700	blue
TraesCS5D02G312100	blue
TraesCS5D02G325900	blue
TraesCS5D02G333700	blue
TraesCS5D02G333800	blue
TraesCS5D02G343200	blue
TraesCS5D02G358900	blue
TraesCS5D02G360600	blue
TraesCS5D02G419200	blue
TraesCS5D02G434900	blue
TraesCS5D02G447000	blue
TraesCS5D02G476200	blue
TraesCS5D02G490700	blue
TraesCS5D02G490900	blue
TraesCS5D02G491600	blue
TraesCS5D02G499000	blue
TraesCS5D02G507300	blue
TraesCS5D02G515700	blue
TraesCS5D02G519400	blue
TraesCS5D02G533100	blue
TraesCS5D02G533400	blue
TraesCS5D02G533500	blue
TraesCS6A02G013700	blue
TraesCS6A02G024100	blue
TraesCS6A02G032900	blue
TraesCS6A02G033000	blue
TraesCS6A02G058300	blue
TraesCS6A02G063900	blue
TraesCS6A02G076500	blue
TraesCS6A02G076600	blue
TraesCS6A02G120600	blue
TraesCS6A02G129000	blue
TraesCS6A02G139000	blue
TraesCS6A02G139100	blue
TraesCS6A02G149200	blue
TraesCS6A02G158700	blue
TraesCS6A02G187300	blue
TraesCS6A02G214000	blue
TraesCS6A02G243600	blue
TraesCS6A02G266000	blue
TraesCS6A02G270400	blue
TraesCS6A02G294200	blue
TraesCS6A02G317600	blue
TraesCS6A02G331300	blue
TraesCS6A02G344000	blue
TraesCS6A02G410800	blue
TraesCS6B02G006900	blue
TraesCS6B02G017000	blue
TraesCS6B02G024500	blue
TraesCS6B02G024600	blue
TraesCS6B02G044300	blue
TraesCS6B02G046900	blue
TraesCS6B02G050600	blue
TraesCS6B02G052200	blue
TraesCS6B02G091700	blue
TraesCS6B02G102700	blue
TraesCS6B02G117700	blue
TraesCS6B02G137600	blue
TraesCS6B02G167300	blue
TraesCS6B02G167400	blue
TraesCS6B02G167500	blue
TraesCS6B02G167600	blue
TraesCS6B02G177100	blue
TraesCS6B02G177200	blue
TraesCS6B02G217100	blue
TraesCS6B02G217200	blue
TraesCS6B02G248900	blue
TraesCS6B02G249000	blue
TraesCS6B02G300400	blue
TraesCS6B02G324800	blue
TraesCS6B02G341100	blue
TraesCS6B02G347800	blue
TraesCS6B02G353500	blue
TraesCS6B02G362000	blue
TraesCS6B02G376200	blue
TraesCS6B02G414100	blue
TraesCS6B02G441400	blue
TraesCS6B02G456600	blue
TraesCS6B02G456700	blue
TraesCS6B02G471100	blue
TraesCS6D02G037900	blue
TraesCS6D02G038100	blue
TraesCS6D02G041600	blue
TraesCS6D02G094700	blue
TraesCS6D02G097000	blue
TraesCS6D02G127700	blue
TraesCS6D02G127800	blue
TraesCS6D02G127900	blue
TraesCS6D02G137400	blue
TraesCS6D02G138500	blue
TraesCS6D02G174200	blue
TraesCS6D02G207800	blue
TraesCS6D02G225800	blue
TraesCS6D02G244600	blue
TraesCS6D02G248600	blue
TraesCS6D02G253000	blue
TraesCS6D02G275100	blue
TraesCS6D02G280700	blue
TraesCS6D02G296800	blue
TraesCS6D02G296900	blue
TraesCS6D02G300600	blue
TraesCS6D02G300800	blue
TraesCS6D02G328200	blue
TraesCS6D02G361500	blue
TraesCS7A02G031700	blue
TraesCS7A02G038500	blue
TraesCS7A02G105600	blue
TraesCS7A02G127100	blue
TraesCS7A02G142200	blue
TraesCS7A02G148100	blue
TraesCS7A02G151600	blue
TraesCS7A02G174700	blue
TraesCS7A02G174800	blue
TraesCS7A02G189500	blue
TraesCS7A02G199600	blue
TraesCS7A02G199700	blue
TraesCS7A02G225600	blue
TraesCS7A02G226500	blue
TraesCS7A02G242600	blue
TraesCS7A02G264500	blue
TraesCS7A02G272600	blue
TraesCS7A02G343000	blue
TraesCS7A02G349600	blue
TraesCS7A02G365100	blue
TraesCS7A02G398200	blue
TraesCS7A02G416900	blue
TraesCS7A02G420300	blue
TraesCS7A02G443600	blue
TraesCS7A02G470400	blue
TraesCS7A02G473600	blue
TraesCS7A02G497300	blue
TraesCS7B02G007700	blue
TraesCS7B02G024200	blue
TraesCS7B02G051900	blue
TraesCS7B02G052600	blue
TraesCS7B02G079400	blue
TraesCS7B02G079500	blue
TraesCS7B02G102400	blue
TraesCS7B02G106300	blue
TraesCS7B02G106400	blue
TraesCS7B02G107300	blue
TraesCS7B02G149600	blue
TraesCS7B02G253600	blue
TraesCS7B02G253700	blue
TraesCS7B02G290200	blue
TraesCS7B02G299000	blue
TraesCS7B02G301400	blue
TraesCS7B02G316900	blue
TraesCS7B02G349000	blue
TraesCS7B02G369200	blue
TraesCS7B02G372000	blue
TraesCS7B02G372400	blue
TraesCS7B02G400200	blue
TraesCS7B02G400500	blue
TraesCS7B02G417700	blue
TraesCS7B02G468800	blue
TraesCS7D02G019400	blue
TraesCS7D02G028100	blue
TraesCS7D02G048700	blue
TraesCS7D02G064100	blue
TraesCS7D02G092500	blue
TraesCS7D02G092600	blue
TraesCS7D02G114000	blue
TraesCS7D02G150000	blue
TraesCS7D02G153400	blue
TraesCS7D02G161700	blue
TraesCS7D02G161800	blue
TraesCS7D02G175900	blue
TraesCS7D02G176000	blue
TraesCS7D02G190600	blue
TraesCS7D02G202700	blue
TraesCS7D02G203800	blue
TraesCS7D02G205300	blue
TraesCS7D02G350500	blue
TraesCS7D02G355600	blue
TraesCS7D02G368700	blue
TraesCS7D02G383300	blue
TraesCS7D02G388300	blue
TraesCS7D02G479700	blue
TraesCS7D02G484500	blue
TraesCS7D02G512800	blue
TraesCS7D02G516800	blue
TraesCS7D02G516900	blue
TraesCS7D02G531900	blue
TraesCS7D02G536900	blue
TraesCSU02G010100	blue
TraesCSU02G014800	blue
TraesCSU02G027200	blue
TraesCSU02G027300	blue
TraesCSU02G047400	blue
TraesCSU02G051800	blue
TraesCSU02G054000	blue
TraesCSU02G076100	blue
TraesCSU02G087600	blue
TraesCSU02G111700	blue
TraesCSU02G137500	blue
TraesCSU02G148200	blue
TraesCSU02G150500	blue
TraesCSU02G172900	blue
TraesCSU02G173900	blue
TraesCSU02G175300	blue
TraesCSU02G183200	blue
TraesCSU02G183400	blue
TraesCSU02G198700	blue
TraesCSU02G215000	blue
TraesCSU02G216800	blue
TraesCSU02G222700	blue
TraesCSU02G241700	blue
TraesCSU02G252800	blue
TraesCSU02G264700	blue
TraesCS1A02G348300	blue
TraesCS1B02G092400	blue
TraesCS1B02G278800	blue
TraesCS2A02G173800	blue
TraesCS3D02G141100	blue
TraesCS3D02G174300	blue
TraesCS4A02G068500	blue
TraesCS4B02G271300	blue
TraesCS4D02G316700	blue
TraesCS4D02G363800	blue
TraesCS5D02G378600	blue
TraesCS6A02G292500	blue
TraesCS5D02G327600	blue
TraesCS2D02G186000	blue
TraesCS3B02G343500	blue
TraesCS2A02G297100	blue
TraesCS2B02G569500	blue
TraesCS2D02G257100	blue
TraesCS4B02G051100	blue
TraesCS5A02G171800	blue
TraesCS5B02G246300	blue
TraesCS1A02G291100	blue
TraesCS1D02G188900	blue
TraesCS1D02G227200	blue
TraesCS6D02G231200	blue
TraesCS2B02G233100	brown
TraesCS1A02G037800	brown
TraesCS1A02G089500	brown
TraesCS1A02G289100	brown
TraesCS1A02G290200	brown
TraesCS1B02G117400	brown
TraesCS1D02G098000	brown
TraesCS1D02G266300	brown
TraesCS2A02G064900	brown
TraesCS2A02G196700	brown
TraesCS2A02G199300	brown
TraesCS2A02G381100	brown
TraesCS2A02G389400	brown
TraesCS2B02G096000	brown
TraesCS2B02G112800	brown
TraesCS2B02G398300	brown
TraesCS2B02G398400	brown
TraesCS2B02G588800	brown
TraesCS2D02G093100	brown
TraesCS2D02G290000	brown
TraesCS2D02G377400	brown
TraesCS2D02G377500	brown
TraesCS3A02G000100	brown
TraesCS3A02G119800	brown
TraesCS3A02G229000	brown
TraesCS3A02G280800	brown
TraesCS3A02G375400	brown
TraesCS3B02G344600	brown
TraesCS3B02G364700	brown
TraesCS3D02G033400	brown
TraesCS3D02G227200	brown
TraesCS3D02G280600	brown
TraesCS3D02G364800	brown
TraesCS4A02G040600	brown
TraesCS4A02G113100	brown
TraesCS4A02G216900	brown
TraesCS4B02G056600	brown
TraesCS4B02G095200	brown
TraesCS4B02G220200	brown
TraesCS4B02G261600	brown
TraesCS4D02G192300	brown
TraesCS4D02G195600	brown
TraesCS4D02G197700	brown
TraesCS4D02G261600	brown
TraesCS4D02G314400	brown
TraesCS4D02G341800	brown
TraesCS5A02G063100	brown
TraesCS5A02G210200	brown
TraesCS5A02G231600	brown
TraesCS5A02G237500	brown
TraesCS5A02G258900	brown
TraesCS5A02G374000	brown
TraesCS5B02G069300	brown
TraesCS5B02G257700	brown
TraesCS5B02G358800	brown
TraesCS5B02G375900	brown
TraesCS5B02G394200	brown
TraesCS5B02G499100	brown
TraesCS5D02G074300	brown
TraesCS5D02G227400	brown
TraesCS5D02G365100	brown
TraesCS5D02G383500	brown
TraesCS6A02G030900	brown
TraesCS6A02G149700	brown
TraesCS6A02G223500	brown
TraesCS6A02G235100	brown
TraesCS6A02G266100	brown
TraesCS6B02G011400	brown
TraesCS6B02G160900	brown
TraesCS6B02G177600	brown
TraesCS6B02G263800	brown
TraesCS6B02G352800	brown
TraesCS6B02G365200	brown
TraesCS6D02G139000	brown
TraesCS7A02G132100	brown
TraesCS7A02G391000	brown
TraesCS7B02G076800	brown
TraesCS7B02G076900	brown
TraesCS7D02G172700	brown
TraesCS7D02G172900	brown
TraesCS7D02G215300	brown
TraesCS7D02G386500	brown
TraesCSU02G097600	brown
TraesCS3B02G159700	brown
TraesCS4B02G318000	brown
TraesCS5A02G080900	brown
TraesCS5B02G491500	brown
TraesCS5D02G236400	brown
TraesCS5D02G244000	brown
TraesCS5D02G266700	brown
TraesCS6D02G122400	brown
TraesCS7A02G427100	brown
TraesCS7B02G081400	brown
TraesCS7B02G172200	brown
TraesCS7D02G177700	brown
TraesCS7D02G274200	brown
TraesCS2D02G057000	brown
TraesCS4A02G369300	brown
TraesCS5B02G152400	brown
TraesCS5B02G315500	brown
TraesCS5D02G504200	brown
TraesCS6D02G035600	brown
TraesCS1A02G123700	brown
TraesCS1B02G143300	brown
TraesCS1B02G394700	brown
TraesCS2D02G095800	brown
TraesCS3B02G386300	brown
TraesCS3D02G347500	brown
TraesCS3D02G347600	brown
TraesCS5A02G172800	brown
TraesCS5A02G293800	brown
TraesCS5A02G294200	brown
TraesCS5B02G085600	brown
TraesCS5B02G293100	brown
TraesCS5B02G293500	brown
TraesCS5D02G433800	brown
TraesCS6D02G301800	brown
TraesCS2A02G319500	brown
TraesCS1A02G359800	grey
TraesCS3D02G296600	grey
TraesCS1A02G012600	turquoise
TraesCS1A02G022000	turquoise
TraesCS1A02G042700	turquoise
TraesCS1A02G056900	turquoise
TraesCS1A02G094700	turquoise
TraesCS1A02G104100	turquoise
TraesCS1A02G108400	turquoise
TraesCS1A02G116700	turquoise
TraesCS1A02G119000	turquoise
TraesCS1A02G185700	turquoise
TraesCS1A02G194200	turquoise
TraesCS1A02G212200	turquoise
TraesCS1A02G212400	turquoise
TraesCS1A02G225800	turquoise
TraesCS1A02G229000	turquoise
TraesCS1A02G229100	turquoise
TraesCS1A02G234600	turquoise
TraesCS1A02G236300	turquoise
TraesCS1A02G258800	turquoise
TraesCS1A02G268400	turquoise
TraesCS1A02G282000	turquoise
TraesCS1A02G287000	turquoise
TraesCS1A02G287700	turquoise
TraesCS1A02G393300	turquoise
TraesCS1A02G409200	turquoise
TraesCS1A02G422900	turquoise
TraesCS1B02G014700	turquoise
TraesCS1B02G017300	turquoise
TraesCS1B02G026700	turquoise
TraesCS1B02G029000	turquoise
TraesCS1B02G033200	turquoise
TraesCS1B02G055200	turquoise
TraesCS1B02G057900	turquoise
TraesCS1B02G061000	turquoise
TraesCS1B02G096200	turquoise
TraesCS1B02G115700	turquoise
TraesCS1B02G115800	turquoise
TraesCS1B02G132000	turquoise
TraesCS1B02G181800	turquoise
TraesCS1B02G226000	turquoise
TraesCS1B02G226100	turquoise
TraesCS1B02G269400	turquoise
TraesCS1B02G283700	turquoise
TraesCS1B02G300500	turquoise
TraesCS1B02G314000	turquoise
TraesCS1B02G320800	turquoise
TraesCS1B02G322500	turquoise
TraesCS1B02G359100	turquoise
TraesCS1B02G421500	turquoise
TraesCS1B02G422500	turquoise
TraesCS1B02G424500	turquoise
TraesCS1B02G425000	turquoise
TraesCS1B02G432500	turquoise
TraesCS1B02G454200	turquoise
TraesCS1B02G460600	turquoise
TraesCS1D02G010800	turquoise
TraesCS1D02G026500	turquoise
TraesCS1D02G043300	turquoise
TraesCS1D02G076600	turquoise
TraesCS1D02G081600	turquoise
TraesCS1D02G086200	turquoise
TraesCS1D02G086700	turquoise
TraesCS1D02G096200	turquoise
TraesCS1D02G096300	turquoise
TraesCS1D02G163600	turquoise
TraesCS1D02G190700	turquoise
TraesCS1D02G214200	turquoise
TraesCS1D02G215400	turquoise
TraesCS1D02G215500	turquoise
TraesCS1D02G227000	turquoise
TraesCS1D02G235100	turquoise
TraesCS1D02G252500	turquoise
TraesCS1D02G264700	turquoise
TraesCS1D02G268500	turquoise
TraesCS1D02G303100	turquoise
TraesCS1D02G305000	turquoise
TraesCS1D02G331800	turquoise
TraesCS1D02G344300	turquoise
TraesCS1D02G380800	turquoise
TraesCS1D02G388500	turquoise
TraesCS1D02G401200	turquoise
TraesCS1D02G404300	turquoise
TraesCS1D02G431200	turquoise
TraesCS2A02G107600	turquoise
TraesCS2A02G107800	turquoise
TraesCS2A02G185500	turquoise
TraesCS2A02G205700	turquoise
TraesCS2A02G205900	turquoise
TraesCS2A02G216200	turquoise
TraesCS2A02G228800	turquoise
TraesCS2A02G281200	turquoise
TraesCS2A02G333000	turquoise
TraesCS2A02G379800	turquoise
TraesCS2A02G379900	turquoise
TraesCS2A02G407700	turquoise
TraesCS2A02G414100	turquoise
TraesCS2A02G421100	turquoise
TraesCS2A02G444900	turquoise
TraesCS2A02G449300	turquoise
TraesCS2A02G460600	turquoise
TraesCS2A02G460800	turquoise
TraesCS2A02G514100	turquoise
TraesCS2A02G523400	turquoise
TraesCS2A02G573700	turquoise
TraesCS2B02G050800	turquoise
TraesCS2B02G055500	turquoise
TraesCS2B02G059500	turquoise
TraesCS2B02G061200	turquoise
TraesCS2B02G061900	turquoise
TraesCS2B02G103700	turquoise
TraesCS2B02G127800	turquoise
TraesCS2B02G148400	turquoise
TraesCS2B02G199600	turquoise
TraesCS2B02G266600	turquoise
TraesCS2B02G282000	turquoise
TraesCS2B02G293600	turquoise
TraesCS2B02G310400	turquoise
TraesCS2B02G313300	turquoise
TraesCS2B02G313900	turquoise
TraesCS2B02G348800	turquoise
TraesCS2B02G370500	turquoise
TraesCS2B02G382000	turquoise
TraesCS2B02G425600	turquoise
TraesCS2B02G433200	turquoise
TraesCS2B02G436500	turquoise
TraesCS2B02G454400	turquoise
TraesCS2B02G460700	turquoise
TraesCS2B02G481600	turquoise
TraesCS2D02G002600	turquoise
TraesCS2D02G012100	turquoise
TraesCS2D02G032700	turquoise
TraesCS2D02G107500	turquoise
TraesCS2D02G107900	turquoise
TraesCS2D02G110000	turquoise
TraesCS2D02G152900	turquoise
TraesCS2D02G158600	turquoise
TraesCS2D02G193400	turquoise
TraesCS2D02G202200	turquoise
TraesCS2D02G210300	turquoise
TraesCS2D02G253300	turquoise
TraesCS2D02G257900	turquoise
TraesCS2D02G278300	turquoise
TraesCS2D02G303100	turquoise
TraesCS2D02G411400	turquoise
TraesCS2D02G418300	turquoise
TraesCS2D02G425700	turquoise
TraesCS2D02G460200	turquoise
TraesCS2D02G479500	turquoise
TraesCS2D02G503600	turquoise
TraesCS2D02G524100	turquoise
TraesCS2D02G536100	turquoise
TraesCS2D02G549200	turquoise
TraesCS2D02G557700	turquoise
TraesCS2D02G563000	turquoise
TraesCS3A02G155800	turquoise
TraesCS3A02G159800	turquoise
TraesCS3A02G168200	turquoise
TraesCS3A02G175500	turquoise
TraesCS3A02G196800	turquoise
TraesCS3A02G231100	turquoise
TraesCS3A02G293700	turquoise
TraesCS3A02G303700	turquoise
TraesCS3A02G307900	turquoise
TraesCS3A02G312800	turquoise
TraesCS3A02G334300	turquoise
TraesCS3A02G489700	turquoise
TraesCS3A02G535100	turquoise
TraesCS3A02G535300	turquoise
TraesCS3B02G011600	turquoise
TraesCS3B02G038300	turquoise
TraesCS3B02G044400	turquoise
TraesCS3B02G108700	turquoise
[truncated: 2,204 more rows]

## Sheet: Table S3
Table S3. GO enrichment of the blue-module
GO accession	Term_type	Term	Queryitem	Querytotal	BG item	BG total	p-value	FDR
GO:0022626	cellular component	cytosolic ribosome	89	1460	950	85761	6.6e-36	7e-33
GO:0044445	cellular component	cytosolic part	96	1460	1156	85761	9.6e-35	5.1e-32
GO:0005829	cellular component	cytosol	335	1460	10311	85761	1e-30	3.5e-28
GO:0005730	cellular component	nucleolus	122	1460	2234	85761	1.1e-27	2.8e-25
GO:0044391	cellular component	ribosomal subunit	78	1460	995	85761	6.2e-27	1.3e-24
GO:0048046	cellular component	apoplast	126	1460	2502	85761	1.4e-25	2.4e-23
GO:0005576	cellular component	extracellular region	285	1460	9049	85761	8.6e-24	1.3e-21
GO:0000786	cellular component	nucleosome	51	1460	469	85761	1e-23	1.3e-21
GO:0044815	cellular component	DNA packaging complex	51	1460	487	85761	4.6e-23	5.4e-21
GO:0022625	cellular component	cytosolic large ribosomal subunit	45	1460	409	85761	2.8e-21	2.9e-19
GO:0032993	cellular component	protein-DNA complex	52	1460	597	85761	3.3e-20	3.1e-18
GO:0000785	cellular component	chromatin	58	1460	809	85761	1.1e-18	1e-16
GO:0005840	cellular component	ribosome	99	1460	2133	85761	5.1e-18	4.1e-16
GO:0071944	cellular component	cell periphery	467	1460	19068	85761	1.2e-17	8.9e-16
GO:0009506	cellular component	plasmodesma	197	1460	6078	85761	1.6e-17	1.1e-15
GO:0055044	cellular component	symplast	197	1460	6078	85761	1.6e-17	1.1e-15
GO:0005911	cellular component	cell-cell junction	197	1460	6102	85761	2.4e-17	1.5e-15
GO:0030054	cellular component	cell junction	197	1460	6105	85761	2.5e-17	1.5e-15
GO:0022627	cellular component	cytosolic small ribosomal subunit	32	1460	266	85761	1.5e-16	8.2e-15
GO:0015934	cellular component	large ribosomal subunit	46	1460	588	85761	2.1e-16	1.1e-14
GO:0043232	cellular component	intracellular non-membrane-bounded organelle	224	1460	7462	85761	2.8e-16	1.4e-14
GO:0043228	cellular component	non-membrane-bounded organelle	224	1460	7597	85761	1.8e-15	8.6e-14
GO:0042555	cellular component	MCM complex	13	1460	21	85761	5.1e-15	2.4e-13
GO:0005618	cellular component	cell wall	190	1460	6231	85761	1.9e-14	8.3e-13
GO:0030312	cellular component	external encapsulating structure	190	1460	6243	85761	2.2e-14	9.4e-13
GO:0015935	cellular component	small ribosomal subunit	35	1460	413	85761	9.4e-14	3.8e-12
GO:0000347	cellular component	THO complex	13	1460	39	85761	2.7e-12	1e-10
GO:0005721	cellular component	pericentric heterochromatin	18	1460	108	85761	4.9e-12	1.9e-10
GO:0031981	cellular component	nuclear lumen	131	1460	4074	85761	1.2e-11	4.2e-10
GO:0044427	cellular component	chromosomal part	61	1460	1312	85761	1.3e-11	4.5e-10
GO:0031974	cellular component	membrane-enclosed lumen	150	1460	4946	85761	2.1e-11	6.9e-10
GO:0070013	cellular component	intracellular organelle lumen	150	1460	4946	85761	2.1e-11	6.9e-10
GO:0043233	cellular component	organelle lumen	150	1460	4946	85761	2.1e-11	6.9e-10
GO:0044428	cellular component	nuclear part	150	1460	5008	85761	5e-11	1.6e-09
GO:0005694	cellular component	chromosome	69	1460	1652	85761	5.4e-11	1.6e-09
GO:0000325	cellular component	plant-type vacuole	69	1460	1689	85761	1.3e-10	3.9e-09
GO:0030529	cellular component	intracellular ribonucleoprotein complex	104	1460	3095	85761	1.8e-10	5e-09
GO:0000792	cellular component	heterochromatin	18	1460	147	85761	4.7e-10	1.3e-08
GO:0031012	cellular component	extracellular matrix	31	1460	473	85761	9.3e-10	2.5e-08
GO:0005886	cellular component	plasma membrane	358	1460	15639	85761	1.8e-09	4.8e-08
GO:0000790	cellular component	nuclear chromatin	23	1460	279	85761	2.5e-09	6.5e-08
GO:1990904	cellular component	ribonucleoprotein complex	104	1460	3316	85761	6e-09	1.5e-07
GO:0009428	cellular component	bacterial-type flagellum basal body, distal rod, P ring	7	1460	25	85761	8.5e-07	2.1e-05
GO:0030694	cellular component	bacterial-type flagellum basal body, rod	7	1460	27	85761	1.3e-06	3.1e-05
GO:0009426	cellular component	bacterial-type flagellum basal body, distal rod	7	1460	27	85761	1.3e-06	3.1e-05
GO:0009425	cellular component	bacterial-type flagellum basal body	7	1460	28	85761	1.6e-06	3.7e-05
GO:0046658	cellular component	anchored component of plasma membrane	31	1460	695	85761	3e-06	6.7e-05
GO:0000775	cellular component	chromosome, centromeric region	18	1460	288	85761	5.4e-06	0.00012
GO:0009505	cellular component	plant-type cell wall	113	1460	4353	85761	1.1e-05	0.00024
GO:0044454	cellular component	nuclear chromosome part	26	1460	571	85761	1.3e-05	0.00027
GO:0044421	cellular component	extracellular region part	36	1460	989	85761	3.6e-05	0.00074
GO:0042807	cellular component	central vacuole	6	1460	32	85761	3.8e-05	0.00077
GO:0000228	cellular component	nuclear chromosome	26	1460	634	85761	6.9e-05	0.0014
GO:0031226	cellular component	intrinsic component of plasma membrane	54	1460	1787	85761	7e-05	0.0014
GO:0031225	cellular component	anchored component of membrane	54	1460	1792	85761	7.5e-05	0.0014
GO:0005747	cellular component	mitochondrial respiratory chain complex I	13	1460	204	85761	8.7e-05	0.0017
GO:0009705	cellular component	plant-type vacuole membrane	38	1460	1141	85761	0.00013	0.0024
GO:0044461	cellular component	bacterial-type flagellum part	7	1460	61	85761	0.00014	0.0026
GO:0045271	cellular component	respiratory chain complex I	13	1460	218	85761	0.00016	0.0029
GO:0030964	cellular component	NADH dehydrogenase complex	13	1460	218	85761	0.00016	0.0029
GO:0005773	cellular component	vacuole	180	1460	8086	85761	0.00018	0.0031
GO:0030288	cellular component	outer membrane-bounded periplasmic space	8	1460	88	85761	0.00022	0.0037
GO:0042597	cellular component	periplasmic space	8	1460	91	85761	0.00027	0.0045
GO:0000326	cellular component	protein storage vacuole	9	1460	120	85761	0.00034	0.0056
GO:0000322	cellular component	storage vacuole	9	1460	120	85761	0.00034	0.0056
GO:0045298	cellular component	tubulin complex	5	1460	32	85761	0.00036	0.0059
GO:0030313	cellular component	cell envelope	8	1460	100	85761	0.00049	0.0077
GO:0016765	molecular function	transferase activity, transferring alkyl or aryl (other than methyl) groups	51	1460	605	85761	2.7e-19	7e-16
GO:0016491	molecular function	oxidoreductase activity	254	1460	8456	85761	1.6e-18	2e-15
GO:0004364	molecular function	glutathione transferase activity	35	1460	328	85761	1.7e-16	1.4e-13
GO:0003735	molecular function	structural constituent of ribosome	86	1460	1852	85761	8.1e-16	5.2e-13
GO:0005198	molecular function	structural molecule activity	117	1460	3082	85761	5.6e-15	2.9e-12
GO:0016616	molecular function	oxidoreductase activity, acting on the CH-OH group of donors, NAD or NADP as acceptor	62	1460	1254	85761	7.5e-13	3.2e-10
GO:0010181	molecular function	FMN binding	24	1460	212	85761	2.9e-12	1.1e-09
GO:0015254	molecular function	glycerol channel activity	16	1460	77	85761	4e-12	1.3e-09
GO:0004033	molecular function	aldo-keto reductase (NADP) activity	20	1460	143	85761	5.8e-12	1.7e-09
GO:0016614	molecular function	oxidoreductase activity, acting on CH-OH group of donors	62	1460	1374	85761	2.8e-11	6.8e-09
GO:0046564	molecular function	oxalate decarboxylase activity	22	1460	197	85761	2.9e-11	6.8e-09
GO:0015168	molecular function	glycerol transmembrane transporter activity	18	1460	127	85761	5.4e-11	1.2e-08
GO:0050162	molecular function	oxalate oxidase activity	22	1460	205	85761	5.8e-11	1.2e-08
GO:0030410	molecular function	nicotianamine synthase activity	11	1460	32	85761	9.8e-11	1.8e-08
GO:0016623	molecular function	oxidoreductase activity, acting on the aldehyde or oxo group of donors, oxygen as acceptor	23	1460	245	85761	2.5e-10	4.3e-08
GO:0045735	molecular function	nutrient reservoir activity	33	1460	509	85761	3.5e-10	5.5e-08
GO:0016903	molecular function	oxidoreductase activity, acting on the aldehyde or oxo group of donors	36	1460	597	85761	3.6e-10	5.5e-08
GO:0015166	molecular function	polyol transmembrane transporter activity	18	1460	145	85761	3.8e-10	5.5e-08
GO:0048037	molecular function	cofactor binding	92	1460	2650	85761	4.4e-10	5.5e-08
GO:0005372	molecular function	water transmembrane transporter activity	16	1460	110	85761	4.5e-10	5.5e-08
GO:0015250	molecular function	water channel activity	16	1460	110	85761	4.5e-10	5.5e-08
GO:0015665	molecular function	alcohol transmembrane transporter activity	18	1460	148	85761	5.1e-10	6e-08
GO:0005507	molecular function	copper ion binding	56	1460	1291	85761	9.8e-10	1.1e-07
GO:1901618	molecular function	organic hydroxy compound transmembrane transporter activity	20	1460	233	85761	1.5e-08	1.6e-06
GO:0003979	molecular function	UDP-glucose 6-dehydrogenase activity	7	1460	12	85761	1.5e-08	1.6e-06
GO:0030744	molecular function	luteolin O-methyltransferase activity	14	1460	110	85761	2.5e-08	2.3e-06
GO:0030755	molecular function	quercetin 3-O-methyltransferase activity	14	1460	110	85761	2.5e-08	2.3e-06
GO:0033799	molecular function	myricetin 3'-O-methyltransferase activity	14	1460	110	85761	2.5e-08	2.3e-06
GO:0003678	molecular function	DNA helicase activity	17	1460	178	85761	4.2e-08	3.7e-06
GO:0008094	molecular function	DNA-dependent ATPase activity	25	1460	390	85761	5.7e-08	4.9e-06
GO:0017096	molecular function	acetylserotonin O-methyltransferase activity	15	1460	145	85761	9.9e-08	8.3e-06
GO:0047763	molecular function	caffeate O-methyltransferase activity	15	1460	149	85761	1.4e-07	1.1e-05
GO:0004601	molecular function	peroxidase activity	51	1460	1312	85761	1.5e-07	1.2e-05
GO:0009055	molecular function	electron carrier activity	95	1460	3171	85761	2.1e-07	1.6e-05
GO:0016209	molecular function	antioxidant activity	54	1460	1458	85761	2.7e-07	2e-05
GO:0016684	molecular function	oxidoreductase activity, acting on peroxide as acceptor	51	1460	1353	85761	3.6e-07	2.6e-05
GO:0008106	molecular function	alcohol dehydrogenase (NADP+) activity	12	1460	100	85761	4.4e-07	3.1e-05
GO:0044822	molecular function	poly(A) RNA binding	40	1460	978	85761	9.6e-07	6.4e-05
GO:0003729	molecular function	mRNA binding	40	1460	978	85761	9.6e-07	6.4e-05
GO:0016628	molecular function	oxidoreductase activity, acting on the CH-CH group of donors, NAD or NADP as acceptor	25	1460	466	85761	1.3e-06	8.3e-05
GO:0015144	molecular function	carbohydrate transmembrane transporter activity	28	1460	606	85761	4.7e-06	0.00029
GO:1901476	molecular function	carbohydrate transporter activity	28	1460	606	85761	4.7e-06	0.00029
GO:1900750	molecular function	oligopeptide binding	10	1460	86	85761	5.1e-06	0.0003
GO:0043295	molecular function	glutathione binding	10	1460	86	85761	5.1e-06	0.0003
GO:0080045	molecular function	quercetin 3'-O-glucosyltransferase activity	27	1460	577	85761	5.6e-06	0.00031
GO:1901681	molecular function	sulfur compound binding	15	1460	205	85761	5.6e-06	0.00031
GO:0016831	molecular function	carboxy-lyase activity	27	1460	583	85761	6.7e-06	0.00037
GO:0080002	molecular function	UDP-glucose:4-aminobenzoate acylglucosyltransferase activity	19	1460	328	85761	8.4e-06	0.00045
GO:0052638	molecular function	indole-3-butyrate beta-glucosyltransferase activity	18	1460	302	85761	1e-05	0.0005
GO:0052639	molecular function	salicylic acid glucosyltransferase (ester-forming) activity	18	1460	302	85761	1e-05	0.0005
GO:0047251	molecular function	thiohydroximate beta-D-glucosyltransferase activity	18	1460	302	85761	1e-05	0.0005
GO:0052641	molecular function	benzoic acid glucosyltransferase activity	18	1460	302	85761	1e-05	0.0005
GO:0052640	molecular function	salicylic acid glucosyltransferase (glucoside-forming) activity	18	1460	304	85761	1.1e-05	0.00053
GO:0030527	molecular function	structural constituent of chromatin	5	1460	14	85761	1.2e-05	0.0006
GO:0016830	molecular function	carbon-carbon lyase activity	33	1460	825	85761	1.3e-05	0.0006
GO:0080046	molecular function	quercetin 4'-O-glucosyltransferase activity	27	1460	609	85761	1.4e-05	0.00065
GO:0047893	molecular function	flavonol 3-O-glucosyltransferase activity	27	1460	615	85761	1.6e-05	0.00075
GO:0008519	molecular function	ammonium transmembrane transporter activity	7	1460	42	85761	1.7e-05	0.00075
GO:0030414	molecular function	peptidase inhibitor activity	24	1460	511	85761	1.7e-05	0.00075
GO:0030145	molecular function	manganese ion binding	26	1460	582	85761	1.8e-05	0.00076
GO:0010294	molecular function	abscisic acid glucosyltransferase activity	27	1460	619	85761	1.8e-05	0.00078
GO:0050403	molecular function	trans-zeatin O-beta-D-glucosyltransferase activity	18	1460	318	85761	1.9e-05	0.00079
GO:0050502	molecular function	cis-zeatin O-beta-D-glucosyltransferase activity	18	1460	318	85761	1.9e-05	0.00079
GO:0016627	molecular function	oxidoreductase activity, acting on the CH-CH group of donors	27	1460	622	85761	2e-05	0.0008
GO:0061134	molecular function	peptidase regulator activity	24	1460	517	85761	2e-05	0.00081
GO:0016629	molecular function	12-oxophytodienoate reductase activity	6	1460	29	85761	2.3e-05	0.00092
GO:0052873	molecular function	FMN reductase (NADPH) activity	5	1460	17	85761	2.7e-05	0.001
GO:0008171	molecular function	O-methyltransferase activity	17	1460	298	85761	2.9e-05	0.0011
GO:0080043	molecular function	quercetin 3-O-glucosyltransferase activity	30	1460	748	85761	2.9e-05	0.0011
GO:0080044	molecular function	quercetin 7-O-glucosyltransferase activity	30	1460	748	85761	2.9e-05	0.0011
GO:0020037	molecular function	heme binding	72	1460	2536	85761	3.3e-05	0.0012
GO:0016646	molecular function	oxidoreductase activity, acting on the CH-NH group of donors, NAD or NADP as acceptor	7	1460	48	85761	3.7e-05	0.0013
GO:0072341	molecular function	modified amino acid binding	13	1460	192	85761	4.9e-05	0.0017
GO:0008752	molecular function	FMN reductase activity	5	1460	20	85761	5.2e-05	0.0018
GO:0046982	molecular function	protein heterodimerization activity	43	1460	1299	85761	5.5e-05	0.0019
GO:0004022	molecular function	alcohol dehydrogenase (NAD) activity	15	1460	255	85761	6.1e-05	0.0021
GO:0015204	molecular function	urea transmembrane transporter activity	5	1460	21	85761	6.4e-05	0.0021
GO:0031219	molecular function	levanase activity	7	1460	53	85761	6.5e-05	0.0021
GO:0051670	molecular function	inulinase activity	7	1460	53	85761	6.5e-05	0.0021
GO:0008667	molecular function	2,3-dihydro-2,3-dihydroxybenzoate dehydrogenase activity	12	1460	176	85761	8.9e-05	0.0029
GO:0050577	molecular function	GDP-L-fucose synthase activity	9	1460	100	85761	9.6e-05	0.0031
GO:0046906	molecular function	tetrapyrrole binding	74	1460	2746	85761	0.00013	0.004
GO:0080062	molecular function	cytokinin 9-beta-glucosyltransferase activity	15	1460	277	85761	0.00015	0.0045
GO:0047807	molecular function	cytokinin 7-beta-glucosyltransferase activity	15	1460	277	85761	0.00015	0.0045
GO:0050662	molecular function	coenzyme binding	51	1460	1716	85761	0.00016	0.0049
GO:0042887	molecular function	amide transmembrane transporter activity	19	1460	414	85761	0.00016	0.0049
GO:0071103	biological process	DNA conformation change	72	1460	841	85761	4.6e-27	5.6e-23
GO:0006970	biological process	response to osmotic stress	253	1460	7369	85761	6.3e-26	3.8e-22
GO:0009651	biological process	response to salt stress	240	1460	6845	85761	9.9e-26	4e-22
GO:0019748	biological process	secondary metabolic process	200	1460	5410	85761	6.6e-24	2e-20
GO:0043434	biological process	response to peptide hormone	32	1460	172	85761	1.6e-21	2.7e-18
GO:1901652	biological process	response to peptide	32	1460	172	85761	1.6e-21	2.7e-18
GO:0060416	biological process	response to growth hormone	32	1460	172	85761	1.6e-21	2.7e-18
GO:0043603	biological process	cellular amide metabolic process	178	1460	4845	85761	5.3e-21	8.1e-18
GO:0080148	biological process	negative regulation of response to water deprivation	32	1460	187	85761	1.4e-20	1.9e-17
GO:0009704	biological process	de-etiolation	33	1460	225	85761	2.4e-19	2.9e-16
GO:0044550	biological process	secondary metabolite biosynthetic process	135	1460	3355	85761	4.1e-19	4.6e-16
GO:1901564	biological process	organonitrogen compound metabolic process	358	1460	13333	85761	9.8e-19	1e-15
GO:0006518	biological process	peptide metabolic process	162	1460	4507	85761	2.7e-18	2.5e-15
GO:0044710	biological process	single-organism metabolic process	630	1460	27869	85761	2.3e-17	2e-14
GO:0009636	biological process	response to toxic substance	69	1460	1231	85761	1.1e-16	8.6e-14
GO:2000070	biological process	regulation of response to water deprivation	32	1460	264	85761	1.2e-16	8.6e-14
GO:0032392	biological process	DNA geometric change	26	1460	158	85761	1.3e-16	8.6e-14
GO:0032508	biological process	DNA duplex unwinding	26	1460	158	85761	1.3e-16	8.6e-14
GO:0044712	biological process	single-organism catabolic process	204	1460	6551	85761	2.2e-16	1.4e-13
GO:0010035	biological process	response to inorganic substance	300	1460	10992	85761	2.2e-16	1.4e-13
GO:0006950	biological process	response to stress	647	1460	29274	85761	9.2e-16	5.4e-13
GO:0001510	biological process	RNA methylation	51	1460	759	85761	1.6e-15	8.8e-13
GO:0055114	biological process	oxidation-reduction process	256	1460	9149	85761	4.3e-15	2.3e-12
GO:0010038	biological process	response to metal ion	147	1460	4300	85761	5.9e-15	3e-12
GO:0006749	biological process	glutathione metabolic process	34	1460	351	85761	6.1e-15	3e-12
GO:0044699	biological process	single-organism process	1011	1460	50975	85761	8.7e-15	4.1e-12
GO:0048364	biological process	root development	190	1460	6189	85761	1e-14	4.3e-12
GO:0006334	biological process	nucleosome assembly	37	1460	428	85761	1.1e-14	4.3e-12
GO:0050896	biological process	response to stimulus	812	1460	39029	85761	1.1e-14	4.3e-12
GO:0009407	biological process	toxin catabolic process	55	1460	917	85761	1.1e-14	4.3e-12
GO:0090487	biological process	secondary metabolite catabolic process	55	1460	917	85761	1.1e-14	4.3e-12
GO:0034728	biological process	nucleosome organization	38	1460	454	85761	1.2e-14	4.5e-12
GO:0022622	biological process	root system development	190	1460	6201	85761	1.2e-14	4.5e-12
GO:0080167	biological process	response to karrikin	103	1460	2578	85761	1.3e-14	4.6e-12
GO:0042221	biological process	response to chemical	536	1460	23546	85761	1.5e-14	5.1e-12
GO:0006972	biological process	hyperosmotic response	88	1460	2064	85761	3.9e-14	1.3e-11
GO:0006333	biological process	chromatin assembly or disassembly	44	1460	637	85761	5.6e-14	1.9e-11
GO:0006790	biological process	sulfur compound metabolic process	122	1460	3413	85761	8.1e-14	2.6e-11
GO:0031497	biological process	chromatin assembly	38	1460	494	85761	1.4e-13	4.3e-11
GO:0009628	biological process	response to abiotic stimulus	485	1460	21261	85761	5.1e-13	1.5e-10
GO:0043604	biological process	amide biosynthetic process	141	1460	4316	85761	5.9e-13	1.7e-10
GO:0015793	biological process	glycerol transport	18	1460	97	85761	9.9e-13	2.9e-10
GO:0006323	biological process	DNA packaging	38	1460	535	85761	1.3e-12	3.7e-10
GO:1901700	biological process	response to oxygen-containing compound	408	1460	17327	85761	1.5e-12	4.1e-10
GO:0009698	biological process	phenylpropanoid metabolic process	109	1460	3071	85761	2.8e-12	7.6e-10
GO:0006575	biological process	cellular modified amino acid metabolic process	36	1460	500	85761	3.5e-12	9.4e-10
GO:0006268	biological process	DNA unwinding involved in DNA replication	13	1460	44	85761	9.5e-12	2.5e-09
GO:0015791	biological process	polyol transport	18	1460	115	85761	1.2e-11	3.2e-09
GO:0032259	biological process	methylation	105	1460	2994	85761	1.4e-11	3.5e-09
GO:1901698	biological process	response to nitrogen compound	149	1460	4874	85761	1.4e-11	3.5e-09
GO:0009699	biological process	phenylpropanoid biosynthetic process	77	1460	1896	85761	1.5e-11	3.5e-09
GO:0065004	biological process	protein-DNA complex assembly	37	1460	562	85761	2e-11	4.8e-09
GO:0071824	biological process	protein-DNA complex subunit organization	38	1460	591	85761	2.1e-11	4.8e-09
GO:0033609	biological process	oxalate metabolic process	22	1460	200	85761	3.8e-11	8.6e-09
GO:0043436	biological process	oxoacid metabolic process	259	1460	10221	85761	9.1e-11	2e-08
GO:0030417	biological process	nicotianamine metabolic process	11	1460	32	85761	9.8e-11	2e-08
GO:0030418	biological process	nicotianamine biosynthetic process	11	1460	32	85761	9.8e-11	2e-08
GO:0072351	biological process	tricarboxylic acid biosynthetic process	11	1460	32	85761	9.8e-11	2e-08
GO:0010243	biological process	response to organonitrogen compound	105	1460	3103	85761	9.9e-11	2e-08
GO:0006869	biological process	lipid transport	42	1460	750	85761	1.1e-10	2.3e-08
GO:0044724	biological process	single-organism carbohydrate catabolic process	62	1460	1428	85761	1.2e-10	2.4e-08
GO:1901566	biological process	organonitrogen compound biosynthetic process	242	1460	9493	85761	2.6e-10	5.1e-08
GO:0006979	biological process	response to oxidative stress	152	1460	5229	85761	2.8e-10	5.5e-08
GO:0007275	biological process	multicellular organism development	455	1460	20549	85761	3.3e-10	6.3e-08
GO:0043648	biological process	dicarboxylic acid metabolic process	31	1460	453	85761	3.5e-10	6.6e-08
GO:0043043	biological process	peptide biosynthetic process	126	1460	4094	85761	4.1e-10	7.7e-08
GO:0010033	biological process	response to organic substance	423	1460	18902	85761	5.2e-10	9.6e-08
GO:0044767	biological process	single-organism developmental process	492	1460	22628	85761	5.3e-10	9.6e-08
GO:0048731	biological process	system development	377	1460	16520	85761	7.8e-10	1.4e-07
GO:0042538	biological process	hyperosmotic salinity response	65	1460	1624	85761	1e-09	1.7e-07
GO:0015850	biological process	organic hydroxy compound transport	23	1460	265	85761	1e-09	1.7e-07
GO:0046686	biological process	response to cadmium ion	101	1460	3086	85761	1.2e-09	2.1e-07
GO:0009813	biological process	flavonoid biosynthetic process	90	1460	2634	85761	1.4e-09	2.4e-07
GO:0048856	biological process	anatomical structure development	494	1460	22911	85761	1.6e-09	2.6e-07
GO:0043414	biological process	macromolecule methylation	77	1460	2113	85761	1.6e-09	2.7e-07
GO:0006082	biological process	organic acid metabolic process	268	1460	11065	85761	3e-09	4.8e-07
GO:1901657	biological process	glycosyl compound metabolic process	96	1460	2930	85761	3.1e-09	4.9e-07
GO:0009404	biological process	toxin metabolic process	63	1460	1605	85761	3.7e-09	5.7e-07
GO:0019752	biological process	carboxylic acid metabolic process	238	1460	9596	85761	4e-09	6.2e-07
GO:0051276	biological process	chromosome organization	111	1460	3599	85761	4.3e-09	6.6e-07
GO:0032502	biological process	developmental process	495	1460	23141	85761	4.7e-09	7.1e-07
GO:0009132	biological process	nucleoside diphosphate metabolic process	47	1460	1032	85761	5.2e-09	7.7e-07
GO:0010497	biological process	plasmodesmata-mediated intercellular transport	20	1460	219	85761	5.5e-09	8.1e-07
GO:0070828	biological process	heterochromatin organization	18	1460	175	85761	5.8e-09	8.5e-07
GO:0034754	biological process	cellular hormone metabolic process	37	1460	704	85761	6.9e-09	9.9e-07
GO:0044347	biological process	cell wall polysaccharide catabolic process	8	1460	18	85761	7.2e-09	1e-06
GO:0000041	biological process	transition metal ion transport	55	1460	1333	85761	7.2e-09	1e-06
GO:0044707	biological process	single-multicellular organism process	495	1460	23276	85761	1e-08	1.5e-06
GO:0009812	biological process	flavonoid metabolic process	92	1460	2850	85761	1.3e-08	1.8e-06
GO:0042430	biological process	indole-containing compound metabolic process	63	1460	1671	85761	1.5e-08	2.1e-06
GO:0006065	biological process	UDP-glucuronate biosynthetic process	7	1460	12	85761	1.5e-08	2.1e-06
GO:0040007	biological process	growth	190	1460	7381	85761	1.5e-08	2.1e-06
GO:0010496	biological process	intercellular transport	20	1460	241	85761	2.4e-08	3.2e-06
GO:0006325	biological process	chromatin organization	88	1460	2725	85761	2.6e-08	3.4e-06
GO:0001101	biological process	response to acid chemical	307	1460	13354	85761	2.7e-08	3.5e-06
GO:0006757	biological process	ATP generation from ADP	44	1460	989	85761	3e-08	3.8e-06
GO:0006096	biological process	glycolytic process	44	1460	989	85761	3e-08	3.8e-06
GO:0009135	biological process	purine nucleoside diphosphate metabolic process	44	1460	997	85761	3.7e-08	4.5e-06
GO:0009179	biological process	purine ribonucleoside diphosphate metabolic process	44	1460	997	85761	3.7e-08	4.5e-06
GO:0046031	biological process	ADP metabolic process	44	1460	997	85761	3.7e-08	4.5e-06
GO:0009185	biological process	ribonucleoside diphosphate metabolic process	44	1460	997	85761	3.7e-08	4.5e-06
GO:0046482	biological process	para-aminobenzoic acid metabolic process	31	1460	561	85761	3.9e-08	4.6e-06
GO:0009719	biological process	response to endogenous stimulus	348	1460	15578	85761	4.5e-08	5.3e-06
GO:0046398	biological process	UDP-glucuronate metabolic process	7	1460	15	85761	5e-08	5.8e-06
GO:0006165	biological process	nucleoside diphosphate phosphorylation	44	1460	1015	85761	6.1e-08	7.1e-06
GO:2000280	biological process	regulation of root development	41	1460	916	85761	7.5e-08	8.7e-06
GO:1901617	biological process	organic hydroxy compound biosynthetic process	79	1460	2411	85761	7.8e-08	8.9e-06
GO:0006412	biological process	translation	112	1460	3880	85761	1e-07	1.2e-05
GO:0042744	biological process	hydrogen peroxide catabolic process	34	1460	687	85761	1.1e-07	1.2e-05
GO:0099402	biological process	plant organ development	251	1460	10673	85761	1.2e-07	1.4e-05
GO:0030186	biological process	melatonin metabolic process	15	1460	148	85761	1.3e-07	1.4e-05
GO:0030187	biological process	melatonin biosynthetic process	15	1460	148	85761	1.3e-07	1.4e-05
GO:0072350	biological process	tricarboxylic acid metabolic process	12	1460	88	85761	1.3e-07	1.4e-05
GO:0006807	biological process	nitrogen compound metabolic process	595	1460	29364	85761	1.6e-07	1.8e-05
GO:0046939	biological process	nucleotide phosphorylation	44	1460	1060	85761	1.9e-07	2e-05
GO:0032501	biological process	multicellular organismal process	510	1460	24629	85761	1.9e-07	2e-05
GO:0009056	biological process	catabolic process	290	1460	12766	85761	2.1e-07	2.2e-05
GO:0044763	biological process	single-organism cellular process	785	1460	40376	85761	2.3e-07	2.4e-05
GO:0071840	biological process	cellular component organization or biogenesis	451	1460	21407	85761	2.3e-07	2.4e-05
GO:0009624	biological process	response to nematode	46	1460	1158	85761	3.3e-07	3.4e-05
GO:0006006	biological process	glucose metabolic process	42	1460	1010	85761	3.4e-07	3.5e-05
GO:0010244	biological process	response to low fluence blue light stimulus by blue low-fluence system	9	1460	47	85761	3.8e-07	3.8e-05
GO:0009725	biological process	response to hormone	325	1460	14710	85761	4.2e-07	4.2e-05
GO:1901615	biological process	organic hydroxy compound metabolic process	86	1460	2842	85761	5.3e-07	5.3e-05
GO:0009809	biological process	lignin biosynthetic process	47	1460	1221	85761	5.8e-07	5.7e-05
GO:0044249	biological process	cellular biosynthetic process	616	1460	30853	85761	6.9e-07	6.7e-05
GO:0009415	biological process	response to water	151	1460	5912	85761	8.4e-07	8.1e-05
GO:0009808	biological process	lignin metabolic process	65	1460	1968	85761	8.5e-07	8.1e-05
GO:0046034	biological process	ATP metabolic process	55	1460	1560	85761	9.2e-07	8.7e-05
GO:0045861	biological process	negative regulation of proteolysis	21	1460	336	85761	9.3e-07	8.7e-05
GO:0043457	biological process	regulation of cellular respiration	5	1460	7	85761	9.4e-07	8.8e-05
GO:0051553	biological process	flavone biosynthetic process	29	1460	594	85761	1.2e-06	0.00011
GO:0051555	biological process	flavonol biosynthetic process	29	1460	594	85761	1.2e-06	0.00011
GO:0044085	biological process	cellular component biogenesis	222	1460	9516	85761	1.3e-06	0.00012
GO:0044281	biological process	small molecule metabolic process	326	1460	14959	85761	1.4e-06	0.00012
GO:0051346	biological process	negative regulation of hydrolase activity	21	1460	345	85761	1.4e-06	0.00012
GO:0009058	biological process	biosynthetic process	645	1460	32675	85761	1.5e-06	0.00013
GO:0006270	biological process	DNA replication initiation	17	1460	234	85761	1.5e-06	0.00013
GO:0042743	biological process	hydrogen peroxide metabolic process	65	1460	2004	85761	1.5e-06	0.00013
GO:0071289	biological process	cellular response to nickel ion	10	1460	76	85761	1.9e-06	0.00016
GO:0051552	biological process	flavone metabolic process	29	1460	610	85761	1.9e-06	0.00016
GO:0051554	biological process	flavonol metabolic process	29	1460	610	85761	1.9e-06	0.00016
GO:0009205	biological process	purine ribonucleoside triphosphate metabolic process	55	1460	1601	85761	1.9e-06	0.00017
GO:0009144	biological process	purine nucleoside triphosphate metabolic process	55	1460	1603	85761	2e-06	0.00017
GO:0080001	biological process	mucilage extrusion from seed coat	8	1460	43	85761	2e-06	0.00017
GO:0042445	biological process	hormone metabolic process	80	1460	2682	85761	2.2e-06	0.00019
GO:0009963	biological process	positive regulation of flavonoid biosynthetic process	24	1460	451	85761	2.4e-06	0.0002
GO:0010466	biological process	negative regulation of peptidase activity	20	1460	329	85761	2.5e-06	0.0002
GO:0052547	biological process	regulation of peptidase activity	20	1460	329	85761	2.5e-06	0.0002
GO:0009226	biological process	nucleotide-sugar biosynthetic process	16	1460	217	85761	2.5e-06	0.00021
GO:0009141	biological process	nucleoside triphosphate metabolic process	56	1460	1660	85761	2.6e-06	0.00021
GO:0071705	biological process	nitrogen compound transport	121	1460	4604	85761	3.1e-06	0.00025
GO:0009414	biological process	response to water deprivation	147	1460	5861	85761	3.1e-06	0.00025
GO:0006811	biological process	ion transport	188	1460	7905	85761	3.2e-06	0.00025
GO:0009696	biological process	salicylic acid metabolic process	51	1460	1466	85761	3.2e-06	0.00026
GO:0009199	biological process	ribonucleoside triphosphate metabolic process	55	1460	1631	85761	3.3e-06	0.00026
GO:0048527	biological process	lateral root development	66	1460	2098	85761	3.4e-06	0.00026
GO:0042273	biological process	ribosomal large subunit biogenesis	15	1460	196	85761	3.4e-06	0.00026
GO:0009607	biological process	response to biotic stimulus	278	1460	12580	85761	3.7e-06	0.00028
GO:0051707	biological process	response to other organism	276	1460	12482	85761	3.9e-06	0.0003
GO:0043207	biological process	response to external biotic stimulus	276	1460	12485	85761	3.9e-06	0.0003
GO:0043933	biological process	macromolecular complex subunit organization	169	1460	6990	85761	4.3e-06	0.00032
GO:0010167	biological process	response to nitrate	48	1460	1360	85761	4.3e-06	0.00032
GO:0010876	biological process	lipid localization	42	1460	1122	85761	4.4e-06	0.00032
GO:0006520	biological process	cellular amino acid metabolic process	78	1460	2644	85761	4.4e-06	0.00032
GO:0006261	biological process	DNA-dependent DNA replication	36	1460	893	85761	4.5e-06	0.00033
GO:0009605	biological process	response to external stimulus	335	1460	15659	85761	4.7e-06	0.00034
GO:0009611	biological process	response to wounding	120	1460	4601	85761	4.8e-06	0.00035
GO:0019318	biological process	hexose metabolic process	44	1460	1206	85761	4.9e-06	0.00035
GO:0034641	biological process	cellular nitrogen compound metabolic process	543	1460	27157	85761	5.1e-06	0.00037
GO:0009167	biological process	purine ribonucleoside monophosphate metabolic process	55	1460	1658	85761	5.2e-06	0.00037
GO:0009126	biological process	purine nucleoside monophosphate metabolic process	55	1460	1658	85761	5.2e-06	0.00037
GO:0016052	biological process	carbohydrate catabolic process	65	1460	2089	85761	5.6e-06	0.00039
GO:0042254	biological process	ribosome biogenesis	54	1460	1625	85761	6e-06	0.00042
GO:0048767	biological process	root hair elongation	39	1460	1021	85761	6.1e-06	0.00042
GO:0009308	biological process	amine metabolic process	62	1460	1967	85761	6.2e-06	0.00043
GO:0002213	biological process	defense response to insect	18	1460	291	85761	6.2e-06	0.00043
GO:0009123	biological process	nucleoside monophosphate metabolic process	57	1460	1753	85761	6.2e-06	0.00043
GO:0006833	biological process	water transport	47	1460	1340	85761	6.3e-06	0.00043
GO:0042044	biological process	fluid transport	47	1460	1340	85761	6.3e-06	0.00043
GO:0008283	biological process	cell proliferation	59	1460	1843	85761	6.7e-06	0.00045
GO:0044272	biological process	sulfur compound biosynthetic process	65	1460	2105	85761	7e-06	0.00047
GO:0009631	biological process	cold acclimation	22	1460	419	85761	7.5e-06	0.0005
GO:0000462	biological process	maturation of SSU-rRNA from tricistronic rRNA transcript (SSU-rRNA, 5.8S rRNA, LSU-rRNA)	12	1460	137	85761	9e-06	0.0006
GO:0044248	biological process	cellular catabolic process	226	1460	10002	85761	9.1e-06	0.0006
GO:0009161	biological process	ribonucleoside monophosphate metabolic process	56	1460	1735	85761	9.1e-06	0.0006
GO:0046128	biological process	purine ribonucleoside metabolic process	57	1460	1778	85761	9.1e-06	0.0006
GO:0006023	biological process	aminoglycan biosynthetic process	7	1460	38	85761	9.5e-06	0.00061
GO:0006024	biological process	glycosaminoglycan biosynthetic process	7	1460	38	85761	9.5e-06	0.00061
GO:0030203	biological process	glycosaminoglycan metabolic process	7	1460	38	85761	9.5e-06	0.00061
GO:0072593	biological process	reactive oxygen species metabolic process	68	1460	2260	85761	9.8e-06	0.00062
GO:0009451	biological process	RNA modification	56	1460	1746	85761	1.1e-05	0.00069
GO:0002181	biological process	cytoplasmic translation	12	1460	140	85761	1.1e-05	0.0007
GO:0042278	biological process	purine nucleoside metabolic process	57	1460	1791	85761	1.1e-05	0.0007
GO:0048528	biological process	post-embryonic root development	66	1460	2183	85761	1.1e-05	0.00071
GO:0018874	biological process	benzoate metabolic process	18	1460	305	85761	1.1e-05	0.00071
GO:0071475	biological process	cellular hyperosmotic salinity response	18	1460	305	85761	1.1e-05	0.00071
GO:0006826	biological process	iron ion transport	28	1460	638	85761	1.2e-05	0.00072
GO:1901658	biological process	glycosyl compound catabolic process	23	1460	465	85761	1.2e-05	0.00072
GO:1901576	biological process	organic substance biosynthetic process	615	1460	31446	85761	1.2e-05	0.00073
GO:0009785	biological process	blue light signaling pathway	11	1460	118	85761	1.2e-05	0.00074
GO:0030522	biological process	intracellular receptor signaling pathway	11	1460	118	85761	1.2e-05	0.00074
GO:0009645	biological process	response to low light intensity stimulus	9	1460	76	85761	1.3e-05	0.0008
GO:0042274	biological process	ribosomal small subunit biogenesis	15	1460	223	85761	1.4e-05	0.00086
GO:0019319	biological process	hexose biosynthetic process	30	1460	720	85761	1.5e-05	0.00089
GO:0044711	biological process	single-organism biosynthetic process	338	1460	16047	85761	1.5e-05	0.00092
GO:0009640	biological process	photomorphogenesis	42	1460	1187	85761	1.6e-05	0.00093
GO:0016043	biological process	cellular component organization	409	1460	19949	85761	1.7e-05	0.001
GO:0071695	biological process	anatomical structure maturation	11	1460	123	85761	1.8e-05	0.001
GO:0009835	biological process	fruit ripening	11	1460	123	85761	1.8e-05	0.001
GO:0005996	biological process	monosaccharide metabolic process	47	1460	1400	85761	1.8e-05	0.0011
GO:0046364	biological process	monosaccharide biosynthetic process	30	1460	729	85761	1.9e-05	0.0011
GO:0080024	biological process	indolebutyric acid metabolic process	18	1460	318	85761	1.9e-05	0.0011
GO:0030104	biological process	water homeostasis	15	1460	229	85761	1.9e-05	0.0011
GO:0006094	biological process	gluconeogenesis	28	1460	658	85761	2e-05	0.0011
GO:0080170	biological process	hydrogen peroxide transmembrane transport	7	1460	44	85761	2.2e-05	0.0013
GO:0008152	biological process	metabolic process	1055	1460	57664	85761	2.2e-05	0.0013
GO:0006576	biological process	cellular biogenic amine metabolic process	45	1460	1330	85761	2.3e-05	0.0013
GO:0030001	biological process	metal ion transport	92	1460	3429	85761	2.3e-05	0.0013
GO:0009807	biological process	lignan biosynthetic process	10	1460	104	85761	2.4e-05	0.0013
GO:0009806	biological process	lignan metabolic process	10	1460	104	85761	2.4e-05	0.0013
GO:0072488	biological process	ammonium transmembrane transport	7	1460	45	85761	2.5e-05	0.0014
GO:0071474	biological process	cellular hyperosmotic response	18	1460	325	85761	2.5e-05	0.0014
GO:0009116	biological process	nucleoside metabolic process	59	1460	1938	85761	2.7e-05	0.0015
GO:0009269	biological process	response to desiccation	16	1460	266	85761	2.7e-05	0.0015
GO:0009416	biological process	response to light stimulus	179	1460	7773	85761	3.3e-05	0.0018
GO:0071918	biological process	urea transmembrane transport	5	1460	18	85761	3.4e-05	0.0018
GO:0031668	biological process	cellular response to extracellular stimulus	78	1460	2818	85761	3.6e-05	0.0019
GO:0010106	biological process	cellular response to iron ion starvation	23	1460	502	85761	3.6e-05	0.0019
GO:0009119	biological process	ribonucleoside metabolic process	57	1460	1872	85761	3.7e-05	0.0019
GO:0010200	biological process	response to chitin	70	1460	2454	85761	3.7e-05	0.002
GO:0030490	biological process	maturation of SSU-rRNA	12	1460	160	85761	3.8e-05	0.002
GO:0019761	biological process	glucosinolate biosynthetic process	49	1460	1528	85761	3.8e-05	0.002
GO:0019758	biological process	glycosinolate biosynthetic process	49	1460	1528	85761	3.8e-05	0.002
GO:0016137	biological process	glycoside metabolic process	18	1460	337	85761	3.9e-05	0.002
GO:0016139	biological process	glycoside catabolic process	18	1460	337	85761	3.9e-05	0.002
GO:0006342	biological process	chromatin silencing	38	1460	1075	85761	4e-05	0.0021
GO:0035966	biological process	response to topologically incorrect protein	46	1460	1407	85761	4.1e-05	0.0021
GO:0007030	biological process	Golgi organization	45	1460	1366	85761	4.2e-05	0.0021
GO:0006461	biological process	protein complex assembly	105	1460	4110	85761	4.2e-05	0.0021
GO:0045814	biological process	negative regulation of gene expression, epigenetic	38	1460	1078	85761	4.2e-05	0.0021
GO:0032787	biological process	monocarboxylic acid metabolic process	169	1460	7305	85761	4.4e-05	0.0022
GO:0010583	biological process	response to cyclopentenone	23	1460	509	85761	4.4e-05	0.0022
GO:0070301	biological process	cellular response to hydrogen peroxide	18	1460	341	85761	4.5e-05	0.0023
GO:0042255	biological process	ribosome assembly	13	1460	191	85761	4.7e-05	0.0023
GO:0008202	biological process	steroid metabolic process	51	1460	1628	85761	4.7e-05	0.0023
GO:0009225	biological process	nucleotide-sugar metabolic process	16	1460	279	85761	4.7e-05	0.0023
GO:0065003	biological process	macromolecular complex assembly	120	1460	4856	85761	4.8e-05	0.0024
GO:0071822	biological process	protein complex subunit organization	107	1460	4230	85761	5.2e-05	0.0025
GO:0009992	biological process	cellular water homeostasis	12	1460	167	85761	5.5e-05	0.0027
GO:0044106	biological process	cellular amine metabolic process	45	1460	1384	85761	5.6e-05	0.0027
GO:0009735	biological process	response to cytokinin	58	1460	1949	85761	5.7e-05	0.0028
GO:0070271	biological process	protein complex biogenesis	105	1460	4146	85761	5.8e-05	0.0028
GO:0043248	biological process	proteasome assembly	26	1460	628	85761	5.9e-05	0.0029
GO:0080147	biological process	root hair cell development	39	1460	1141	85761	6.3e-05	0.003
GO:0042732	biological process	D-xylose metabolic process	10	1460	118	85761	6.4e-05	0.0031
GO:0071483	biological process	cellular response to blue light	12	1460	170	85761	6.5e-05	0.0031
GO:0010817	biological process	regulation of hormone levels	93	1460	3580	85761	6.5e-05	0.0031
GO:0052695	biological process	cellular glucuronidation	28	1460	709	85761	6.9e-05	0.0032
GO:0019585	biological process	glucuronate metabolic process	28	1460	709	85761	6.9e-05	0.0032
GO:0052696	biological process	flavonoid glucuronidation	28	1460	709	85761	6.9e-05	0.0032
GO:0030162	biological process	regulation of proteolysis	24	1460	561	85761	6.9e-05	0.0032
GO:0071554	biological process	cell wall organization or biogenesis	149	1460	6366	85761	7.7e-05	0.0036
GO:0006260	biological process	DNA replication	38	1460	1113	85761	8e-05	0.0037
GO:0071496	biological process	cellular response to external stimulus	78	1460	2897	85761	8.6e-05	0.004
GO:0009643	biological process	photosynthetic acclimation	10	1460	123	85761	8.8e-05	0.004
GO:0009239	biological process	enterobactin biosynthetic process	12	1460	176	85761	8.9e-05	0.004
GO:0009237	biological process	siderophore metabolic process	12	1460	176	85761	8.9e-05	0.004
GO:0009238	biological process	enterobactin metabolic process	12	1460	176	85761	8.9e-05	0.004
GO:0019290	biological process	siderophore biosynthetic process	12	1460	176	85761	8.9e-05	0.004
GO:0006884	biological process	cell volume homeostasis	12	1460	176	85761	8.9e-05	0.004
GO:0019540	biological process	siderophore biosynthetic process from catechol	12	1460	176	85761	8.9e-05	0.004
GO:0006063	biological process	uronic acid metabolic process	28	1460	724	85761	9.6e-05	0.0043
GO:0000380	biological process	alternative mRNA splicing, via spliceosome	7	1460	58	85761	0.00011	0.0048
GO:0015840	biological process	urea transport	5	1460	24	85761	0.00011	0.0049
GO:0019755	biological process	one-carbon compound transport	5	1460	24	85761	0.00011	0.0049
GO:0008643	biological process	carbohydrate transport	25	1460	620	85761	0.00012	0.0053
GO:0006810	biological process	transport	345	1460	16882	85761	0.00013	0.0059
GO:0042351	biological process	'de novo' GDP-L-fucose biosynthetic process	9	1460	105	85761	0.00014	0.0059
GO:0009713	biological process	catechol-containing compound biosynthetic process	12	1460	185	85761	0.00014	0.006
GO:0009712	biological process	catechol-containing compound metabolic process	12	1460	185	85761	0.00014	0.006
GO:0044765	biological process	single-organism transport	194	1460	8779	85761	0.00014	0.0061
GO:0071241	biological process	cellular response to inorganic substance	22	1460	516	85761	0.00014	0.0061
GO:0022613	biological process	ribonucleoprotein complex biogenesis	55	1460	1885	85761	0.00014	0.0061
GO:0009314	biological process	response to radiation	180	1460	8067	85761	0.00016	0.0067
GO:1901136	biological process	carbohydrate derivative catabolic process	27	1460	708	85761	0.00016	0.0067
GO:0034622	biological process	cellular macromolecular complex assembly	103	1460	4165	85761	0.00016	0.0068
GO:0072329	biological process	monocarboxylic acid catabolic process	41	1460	1282	85761	0.00016	0.007
GO:0071702	biological process	organic substance transport	191	1460	8653	85761	0.00017	0.0071
GO:0051179	biological process	localization	377	1460	18699	85761	0.00017	0.0071
GO:0019760	biological process	glucosinolate metabolic process	51	1460	1719	85761	0.00017	0.0071
GO:0019757	biological process	glycosinolate metabolic process	51	1460	1719	85761	0.00017	0.0071
GO:0042446	biological process	hormone biosynthetic process	59	1460	2083	85761	0.00018	0.0074
GO:0071555	biological process	cell wall organization	114	1460	4730	85761	0.00019	0.0079
GO:0046496	biological process	nicotinamide nucleotide metabolic process	49	1460	1642	85761	0.0002	0.0081
GO:0042350	biological process	GDP-L-fucose biosynthetic process	9	1460	111	85761	0.0002	0.0082
GO:0046368	biological process	GDP-L-fucose metabolic process	9	1460	111	85761	0.0002	0.0082
GO:0019362	biological process	pyridine nucleotide metabolic process	49	1460	1645	85761	0.0002	0.0084
GO:0044237	biological process	cellular metabolic process	905	1460	49214	85761	0.00022	0.0089
GO:0051704	biological process	multi-organism process	330	1460	16180	85761	0.00023	0.0092
GO:0006414	biological process	translational elongation	15	1460	290	85761	0.00023	0.0095
GO:0019184	biological process	nonribosomal peptide biosynthetic process	12	1460	197	85761	0.00024	0.0097

## Sheet: Table S4
Table S4. 249 DEGs of GO terms related osmotic and/or salt-stress response in the blue-module.
DEGs	GO terms	0h vs. 1h			0h vs. 6h			0h vs. 24h			0h vs. 48h
		FDR	Log2FC	Regulated	FDR	Log2FC	Regulated	FDR	Log2FC	Regulated	FDR	Log2FC	Regulated
TraesCS1A02G262400	Response to osmotic stress (GO:0006970); Response to salt stress (GO:0009651)	0.231278	-0.168361	normal	3.04139e-05	-0.643896	normal	1.47158e-15	-1.20753	down	1.09203e-19	-1.58836	down
TraesCS1A02G411900	Response to osmotic stress (GO:0006970); Response to salt stress (GO:0009651)	0.933757	-0.014513	normal	8.76933e-05	-0.623577	normal	3.69181e-05	-0.495249	normal	6.3748e-28	-1.29008	down
TraesCS1B02G172400	Response to osmotic stress (GO:0006970); Response to salt stress (GO:0009651)	0.421895	-0.117556	normal	1.45029e-22	-0.922472	normal	1.137e-17	-1.01265	down	3.91812e-24	-1.64301	down
TraesCS1B02G224000	Response to osmotic stress (GO:0006970); Response to salt stress (GO:0009651)	0.000210488	-0.901209	normal	1.1233e-65	-4.4256	down	8.43828e-23	-4.24723	down	6.82629e-34	-4.62246	down
TraesCS1B02G273000	Response to osmotic stress (GO:0006970); Response to salt stress (GO:0009651)	0.96443	-0.0112889	normal	3.93357e-13	-0.987741	normal	4.9093e-23	-1.52963	down	2.26821e-22	-1.82833	down
TraesCS1B02G273100	Response to osmotic stress (GO:0006970); Response to salt stress (GO:0009651)	0.561902	-0.102793	normal	6.70433e-09	-0.974563	normal	4.59433e-15	-1.27037	down	8.2404e-27	-1.76537	down
TraesCS1B02G300600	Response to osmotic stress (GO:0006970); Response to salt stress (GO:0009651)	1.40517e-05	0.618303	normal	3.71284e-06	-0.887592	normal	0.00576517	-0.573976	normal	1.16273e-11	-1.32781	down
TraesCS1D02G153900	Response to osmotic stress (GO:0006970); Response to salt stress (GO:0009651)	0.523965	-0.0892528	normal	4.33404e-41	-1.16561	down	1.54606e-30	-1.216	down	8.11677e-30	-1.82465	down
TraesCS1D02G257800	Response to osmotic stress (GO:0006970); Response to salt stress (GO:0009651)	0.346407	0.252315	normal	4.45213e-07	-1.24962	down	3.25315e-08	-1.48303	down	1.38095e-11	-2.9014	down
TraesCS1D02G262400	Response to osmotic stress (GO:0006970); Response to salt stress (GO:0009651)	0.847833	-0.0381194	normal	6.86265e-11	-0.864448	normal	6.32389e-12	-1.36849	down	3.64367e-28	-1.70572	down
TraesCS1D02G262500	Response to osmotic stress (GO:0006970); Response to salt stress (GO:0009651)	0.719641	-0.0654343	normal	5.55985e-05	-0.728399	normal	1.77519e-13	-1.14029	down	9.68071e-19	-1.66403	down
TraesCS1D02G289700	Response to osmotic stress (GO:0006970); Response to salt stress (GO:0009651)	0.00580783	1.49325	up	0.836307	-0.209152	normal	0.951335	0.0823949	normal	0.00828716	-1.47799	down
TraesCS1D02G309200	Response to osmotic stress (GO:0006970); Response to salt stress (GO:0009651)	0.0708249	0.296241	normal	2.44912e-05	-0.576567	normal	2.12017e-13	-1.31259	down	6.5799e-30	-1.63513	down
TraesCS1D02G419800	Response to osmotic stress (GO:0006970); Response to salt stress (GO:0009651)	0.943511	0.0114025	normal	4.54313e-07	-0.566938	normal	0.0150111	-0.312907	normal	1.00985e-19	-1.02863	down
TraesCS2A02G127100	Response to osmotic stress (GO:0006970); Response to salt stress (GO:0009651)	0.492501	0.11239	normal	9.09334e-16	-1.01793	down	0.1455	-0.435516	normal	1.94924e-19	-1.68179	down
TraesCS2A02G296000	Response to osmotic stress (GO:0006970); Response to salt stress (GO:0009651)	0.986133	-0.00336201	normal	5.07972e-06	-0.549239	normal	1.17495e-06	-0.660052	normal	2.06467e-15	-1.17314	down
TraesCS2A02G411600	Response to osmotic stress (GO:0006970); Response to salt stress (GO:0009651)	0.927828	0.0809907	normal	0.0313534	-2.10674	normal	0.000209745	-2.47016	down	1.26507e-08	-7.41457	down
TraesCS2A02G411700	Response to osmotic stress (GO:0006970); Response to salt stress (GO:0009651)	0.0068747	-0.666778	normal	1.32698e-58	-5.0097	down	3.06354e-46	-4.47047	down	3.80877e-09	-5.13821	down
TraesCS2A02G489600	Response to osmotic stress (GO:0006970); Response to salt stress (GO:0009651)	0.209404	0.193904	normal	0.000830223	-0.413091	normal	1.51067e-05	-0.687141	normal	1.91155e-20	-1.36172	down
TraesCS2B02G148900	Response to osmotic stress (GO:0006970); Response to salt stress (GO:0009651)	0.0478427	-0.27913	normal	2.1607e-40	-1.78227	down	7.69781e-07	-1.43338	down	3.31177e-47	-2.69365	down
TraesCS2B02G310000	Response to osmotic stress (GO:0006970); Response to salt stress (GO:0009651)	0.410312	0.15569	normal	0.000833402	-0.471423	normal	2.59722e-10	-1.01132	down	6.84966e-11	-1.17004	down
TraesCS2B02G312400	Response to osmotic stress (GO:0006970); Response to salt stress (GO:0009651)	0.939269	0.0139046	normal	1.12146e-05	-0.525354	normal	0.000114557	-0.570253	normal	1.59993e-13	-1.20639	down
TraesCS2B02G396700	Response to osmotic stress (GO:0006970); Response to salt stress (GO:0009651)	0.000371402	-0.619966	normal	4.79084e-50	-2.22367	down	5.70954e-23	-2.22749	down	6.39878e-27	-2.47679	down
TraesCS2B02G396800	Response to osmotic stress (GO:0006970); Response to salt stress (GO:0009651)	0.0638249	0.310712	normal	1.00718e-06	-0.707583	normal	2.49072e-13	-1.45744	down	2.45592e-20	-1.66531	down
TraesCS2D02G129500	Response to osmotic stress (GO:0006970); Response to salt stress (GO:0009651)	0.520924	-0.108659	normal	1.19254e-30	-1.57092	down	6.33199e-06	-1.02407	down	3.59187e-47	-2.40816	down
TraesCS2D02G260300	Response to osmotic stress (GO:0006970); Response to salt stress (GO:0009651)	0.140078	-0.369139	normal	0.000654846	-0.800615	normal	2.66138e-07	-1.47159	down	1.92819e-13	-2.3473	down
TraesCS2D02G291300	Response to osmotic stress (GO:0006970); Response to salt stress (GO:0009651)	0.447497	0.143703	normal	0.00879635	-0.45617	normal	1.12549e-12	-0.849454	normal	4.13361e-13	-1.29998	down
TraesCS2D02G293900	Response to osmotic stress (GO:0006970); Response to salt stress (GO:0009651)	0.561156	-0.0829858	normal	4.35869e-07	-0.580149	normal	1.86856e-05	-0.636507	normal	1.1376e-20	-1.2274	down
TraesCS2D02G376000	Response to osmotic stress (GO:0006970); Response to salt stress (GO:0009651)	9.23566e-06	-0.690433	normal	8.23292e-46	-2.27432	down	1.30514e-20	-2.36331	down	2.28322e-39	-2.86969	down
TraesCS2D02G376100	Response to osmotic stress (GO:0006970); Response to salt stress (GO:0009651)	5.26832e-05	-0.722769	normal	1.7122e-36	-2.18939	down	3.87469e-38	-3.00701	down	8.93043e-53	-3.36065	down
TraesCS2D02G409000	Response to osmotic stress (GO:0006970); Response to salt stress (GO:0009651)	0.11643	-0.354901	normal	6.15777e-28	-3.10261	down	2.38708e-39	-3.08113	down	3.54545e-57	-4.74226	down
TraesCS2D02G538600	Response to osmotic stress (GO:0006970); Response to salt stress (GO:0009651)	0.259536	-0.30415	normal	3.21424e-20	-1.85068	down	4.7587e-22	-2.29911	down	2.29764e-10	-2.63248	down
TraesCS3A02G007100	Response to osmotic stress (GO:0006970); Response to salt stress (GO:0009651)	0.794292	-0.0880837	normal	0.0215606	-0.64342	normal	1.0141e-09	-2.21694	down	4.94766e-05	-2.11978	down
TraesCS3A02G035400	Response to osmotic stress (GO:0006970); Response to salt stress (GO:0009651)	0.944754	0.0263311	normal	0.00493536	-0.811453	normal	0.0102259	-1.10006	normal	0.000728503	-1.97621	down
TraesCS3A02G313200	Response to osmotic stress (GO:0006970); Response to salt stress (GO:0009651)	0.568502	-0.286231	normal	0.00225967	-1.32804	down	2.3329e-09	-4.01638	down	1.46859e-08	-5.48257	down
TraesCS3A02G313600	Response to osmotic stress (GO:0006970); Response to salt stress (GO:0009651)	0.472251	-0.119074	normal	3.47564e-08	-0.792243	normal	2.69275e-09	-1.21649	down	1.72913e-17	-1.5632	down
TraesCS3A02G481500	Response to osmotic stress (GO:0006970); Response to salt stress (GO:0009651)	0.920829	-0.0405812	normal	2.67573e-10	-1.78928	down	6.90781e-15	-1.98242	down	1.54335e-17	-3.18651	down
TraesCS3B02G175900	Response to osmotic stress (GO:0006970); Response to salt stress (GO:0009651)	0.251975	-0.185633	normal	3.35095e-24	-1.67128	down	9.84327e-63	-2.94593	down	4.8885e-29	-2.9914	down
TraesCS3B02G357500	Response to osmotic stress (GO:0006970); Response to salt stress (GO:0009651)	0.0308506	1.13103	normal	0.132688	0.896762	normal	0.5411	0.272932	normal	0.00870784	-1.16356	down
TraesCS3D02G321500	Response to osmotic stress (GO:0006970); Response to salt stress (GO:0009651)	0.00517657	0.892131	normal	0.697335	0.17842	normal	0.278205	-0.458553	normal	0.000182289	-1.74063	down
TraesCS3D02G394300	Response to osmotic stress (GO:0006970); Response to salt stress (GO:0009651)	0.905818	-0.0203305	normal	7.10954e-06	-0.625091	normal	2.43075e-05	-0.656337	normal	5.24056e-20	-1.33482	down
TraesCS3D02G410300	Response to osmotic stress (GO:0006970); Response to salt stress (GO:0009651)	0.373211	-0.146828	normal	2.14537e-10	-1.0039	down	4.46443e-13	-1.43673	down	1.99292e-09	-1.60543	down
TraesCS3D02G487300	Response to osmotic stress (GO:0006970); Response to salt stress (GO:0009651)	0.439867	-0.129383	normal	7.77471e-06	-0.781015	normal	3.21394e-09	-1.26748	down	1.91344e-25	-1.9581	down
TraesCS4A02G173300	Response to osmotic stress (GO:0006970); Response to salt stress (GO:0009651)	5.90289e-41	-2.10314	down	5.49067e-11	-1.55626	down	2.0881e-59	-3.47921	down	4.97677e-62	-3.50966	down
TraesCS4A02G293000	Response to osmotic stress (GO:0006970); Response to salt stress (GO:0009651)	0.832711	-0.0407867	normal	3.24515e-79	-2.36373	down	2.0545e-106	-2.82783	down	4.63209e-128	-3.33481	down
TraesCS4B02G020300	Response to osmotic stress (GO:0006970); Response to salt stress (GO:0009651)	0.00013977	-0.449226	normal	2.85983e-92	-2.18565	down	9.39543e-69	-2.53928	down	2.28722e-81	-3.12007	down
TraesCS4B02G143700	Response to osmotic stress (GO:0006970); Response to salt stress (GO:0009651)	2.02489e-50	-1.95613	down	6.80883e-20	-2.03317	down	2.00698e-89	-3.39402	down	1.6488e-86	-4.25023	down
TraesCS4B02G154200	Response to osmotic stress (GO:0006970); Response to salt stress (GO:0009651)	0.970579	-0.00794953	normal	9.08335e-08	-0.827474	normal	5.72933e-05	-0.627689	normal	4.24531e-13	-1.61842	down
TraesCS4B02G180700	Response to osmotic stress (GO:0006970); Response to salt stress (GO:0009651)	0.958856	0.0128153	normal	9.94682e-05	-0.553174	normal	0.012191	-0.552237	normal	2.42042e-13	-1.45431	down
TraesCS4B02G363800	Response to osmotic stress (GO:0006970); Response to salt stress (GO:0009651)	0.179681	0.375564	normal	3.95895e-09	-1.75638	down	7.28852e-08	-1.88845	down	9.04439e-16	-2.64142	down
TraesCS4D02G018500	Response to osmotic stress (GO:0006970); Response to salt stress (GO:0009651)	0.00401419	-0.360809	normal	3.14202e-115	-2.40038	down	1.09303e-82	-2.63673	down	1.3062e-66	-3.21418	down
TraesCS4D02G065600	Response to osmotic stress (GO:0006970); Response to salt stress (GO:0009651)	0.00329048	-0.541395	normal	1.77327e-06	-0.734532	normal	2.87736e-14	-1.74127	down	2.89885e-21	-1.94003	down
TraesCS4D02G142300	Response to osmotic stress (GO:0006970); Response to salt stress (GO:0009651)	3.91422e-50	-2.14835	down	3.25536e-29	-2.60056	down	6.52142e-76	-3.84613	down	6.27834e-43	-4.8332	down
TraesCS4D02G169200	Response to osmotic stress (GO:0006970); Response to salt stress (GO:0009651)	2.27673e-08	1.58095	up	7.89591e-08	1.42679	up	0.700344	-0.130717	normal	0.00628223	-1.25345	down
TraesCS4D02G298000	Response to osmotic stress (GO:0006970); Response to salt stress (GO:0009651)	0.601187	0.0830038	normal	4.89882e-06	-0.549629	normal	0.000304308	-0.536233	normal	2.24876e-09	-1.00941	down
TraesCS4D02G359900	Response to osmotic stress (GO:0006970); Response to salt stress (GO:0009651)	0.736694	-0.100159	normal	1.30595e-20	-1.76659	down	0.122659	-0.790979	normal	2.42158e-25	-2.48183	down
TraesCS5A02G083100	Response to osmotic stress (GO:0006970); Response to salt stress (GO:0009651)	3.74913e-41	-1.66341	down	7.11341e-47	-1.89892	down	2.06392e-49	-2.76923	down	1.28303e-25	-3.20831	down
TraesCS5A02G225100	Response to osmotic stress (GO:0006970); Response to salt stress (GO:0009651)	0.00139086	0.671451	normal	3.89619e-09	1.388	up	0.000209535	-0.806578	normal	4.74915e-10	-1.49512	down
TraesCS5A02G225300	Response to osmotic stress (GO:0006970); Response to salt stress (GO:0009651)	3.32118e-05	-0.595562	normal	4.13297e-16	-1.42097	down	1.20505e-16	-1.52614	down	7.16408e-20	-2.86972	down
TraesCS5A02G234300	Response to osmotic stress (GO:0006970); Response to salt stress (GO:0009651)	0.00218769	-0.586336	normal	4.2265e-28	-1.81713	down	9.9641e-28	-2.08591	down	1.14798e-50	-5.04075	down
TraesCS5A02G249000	Response to osmotic stress (GO:0006970); Response to salt stress (GO:0009651)	0.0128587	-0.533351	normal	0.00113859	-0.666357	normal	4.14045e-06	-1.15136	down	1.39272e-06	-1.76896	down
TraesCS5A02G516300	Response to osmotic stress (GO:0006970); Response to salt stress (GO:0009651)	6.73005e-09	-0.796466	normal	3.65243e-08	0.746466	normal	3.27856e-07	-0.786474	normal	1.06673e-15	-1.40749	down
TraesCS5A02G532300	Response to osmotic stress (GO:0006970); Response to salt stress (GO:0009651)	0.588269	0.143881	normal	0.018633	-0.580159	normal	1.13961e-08	-1.23631	down	1.04772e-09	-1.61352	down
TraesCS5A02G532400	Response to osmotic stress (GO:0006970); Response to salt stress (GO:0009651)	0.713272	0.122841	normal	0.0793287	-0.483792	normal	0.0125578	-0.835296	normal	1.83406e-07	-1.88868	down
TraesCS5B02G223700	Response to osmotic stress (GO:0006970); Response to salt stress (GO:0009651)	0.0291751	0.496968	normal	9.8977e-12	1.62223	up	3.00923e-05	-0.860042	normal	1.01919e-11	-2.1298	down
TraesCS5B02G262900	Response to salt stress (GO:0009651)	0.0667454	0.330097	normal	1.19422e-14	-1.10565	down	0.160538	-0.41733	normal	1.18836e-18	-1.61367	down
TraesCS5B02G374800	Response to osmotic stress (GO:0006970); Response to salt stress (GO:0009651)	0.858193	-0.0277093	normal	8.6268e-08	-0.575199	normal	0.00141522	-0.389597	normal	6.40421e-21	-1.08203	down
TraesCS5B02G493600	Response to osmotic stress (GO:0006970); Response to salt stress (GO:0009651)	0.12778	-0.336619	normal	1.01439e-37	-2.21136	down	4.67837e-58	-3.03318	down	4.20697e-33	-3.40266	down
TraesCS5B02G511800	Response to osmotic stress (GO:0006970); Response to salt stress (GO:0009651)	0.666431	0.0657275	normal	1.76013e-07	-0.566073	normal	1.37362e-10	-0.813936	normal	1.61432e-07	-1.13428	down
TraesCS5B02G529300	Response to osmotic stress (GO:0006970); Response to salt stress (GO:0009651)	0.470219	0.123855	normal	9.74798e-06	-0.634223	normal	3.58367e-05	-0.962087	normal	6.8988e-09	-1.10608	down
TraesCS5D02G020900	Response to osmotic stress (GO:0006970); Response to salt stress (GO:0009651)	0.0210628	-0.244576	normal	8.25954e-23	-0.920857	normal	5.76979e-22	-1.23775	down	4.20807e-32	-1.66864	down
TraesCS5D02G256200	Response to osmotic stress (GO:0006970); Response to salt stress (GO:0009651)	3.80441e-07	-0.859924	normal	3.91468e-17	-1.33011	down	4.77109e-36	-2.22481	down	1.22269e-21	-2.15502	down
TraesCS5D02G271100	Response to salt stress (GO:0009651)	0.00739235	0.543533	normal	0.00038085	-0.689516	normal	0.372065	-0.26047	normal	9.89669e-09	-1.30396	down
TraesCS6A02G169200	Response to osmotic stress (GO:0006970); Response to salt stress (GO:0009651)	0.0875158	0.304436	normal	1.07031e-07	-0.835769	normal	2.15827e-11	-1.40708	down	1.61582e-10	-1.91713	down
TraesCS6A02G253300	Response to salt stress (GO:0009651)	3.56341e-12	1.16968	up	0.0541857	0.359207	normal	0.308479	-0.257818	normal	1.17164e-08	-1.17203	down
TraesCS6A02G297800	Response to osmotic stress (GO:0006970); Response to salt stress (GO:0009651)	0.338333	-0.187821	normal	1.95508e-08	-1.26197	down	2.52176e-05	-1.4387	down	2.89651e-10	-1.81069	down
TraesCS6A02G301900	Response to osmotic stress (GO:0006970); Response to salt stress (GO:0009651)	0.00136583	-0.417192	normal	4.34015e-23	-1.19919	down	1.13212e-09	-1.05794	down	2.00985e-27	-1.79791	down
TraesCS6A02G405600	Response to osmotic stress (GO:0006970); Response to salt stress (GO:0009651)	0.227779	-0.205858	normal	5.0014e-15	-0.914909	normal	3.05309e-12	-1.25276	down	1.77381e-24	-1.65313	down
TraesCS6B02G182700	Response to osmotic stress (GO:0006970); Response to salt stress (GO:0009651)	5.63293e-10	-1.21978	down	3.43957e-21	-2.08685	down	2.02823e-24	-3.92847	down	7.77148e-21	-4.5358	down
TraesCS6B02G197200	Response to osmotic stress (GO:0006970); Response to salt stress (GO:0009651)	0.246252	0.199134	normal	5.9593e-16	-1.06864	down	3.25541e-11	-1.40271	down	1.10496e-10	-1.8604	down
TraesCS6B02G273200	Response to osmotic stress (GO:0006970); Response to salt stress (GO:0009651)	0.473698	-0.168343	normal	0.00281394	-0.602413	normal	4.12143e-13	-2.04815	down	3.86771e-13	-1.97746	down
TraesCS6B02G327300	Response to osmotic stress (GO:0006970); Response to salt stress (GO:0009651)	0.177642	-0.237702	normal	3.39117e-05	-1.13302	down	0.00239503	-0.910306	normal	1.26854e-12	-1.49664	down
TraesCS6B02G330100	Response to osmotic stress (GO:0006970); Response to salt stress (GO:0009651)	5.38934e-09	0.737597	normal	0.753544	0.0472747	normal	0.000101804	-0.639253	normal	4.00724e-06	-1.01126	down
TraesCS6B02G331000	Response to osmotic stress (GO:0006970); Response to salt stress (GO:0009651)	0.106717	-0.215005	normal	5.95886e-15	-0.804321	normal	8.46245e-23	-1.35897	down	2.82513e-35	-1.55646	down
TraesCS6B02G450000	Response to osmotic stress (GO:0006970); Response to salt stress (GO:0009651)	0.000212091	-0.52759	normal	5.39674e-57	-1.86756	down	1.8683e-26	-1.99959	down	1.36717e-36	-2.2792	down
TraesCS6D02G009600	Response to salt stress (GO:0009651)	0.00109104	-0.662648	normal	7.72205e-08	-2.15004	down	4.04386e-18	-2.56308	down	5.33514e-38	-4.49141	down
TraesCS6D02G158600	Response to osmotic stress (GO:0006970); Response to salt stress (GO:0009651)	0.0257347	0.453293	normal	0.00372099	-0.536535	normal	3.97563e-06	-1.11959	down	1.56685e-10	-1.52875	down
TraesCS6D02G389400	Response to osmotic stress (GO:0006970); Response to salt stress (GO:0009651)	0.00281335	-0.394037	normal	5.72738e-48	-1.42017	down	5.40152e-22	-1.81852	down	9.03426e-33	-2.02272	down
TraesCS6D02G389500	Response to osmotic stress (GO:0006970); Response to salt stress (GO:0009651)	0.00318449	-0.479652	normal	3.3766e-32	-1.73481	down	1.02791e-55	-3.2998	down	1.08053e-64	-3.40895	down
TraesCS7A02G065000	Response to salt stress (GO:0009651)	0.0244226	0.468518	normal	8.29919e-08	-1.07285	down	0.134566	-0.381196	normal	7.86124e-10	-1.45477	down
TraesCS7A02G115300	Response to osmotic stress (GO:0006970); Response to salt stress (GO:0009651)	0.730196	-0.0656004	normal	2.14463e-25	-1.7296	down	0.00011529	-0.925813	normal	8.05325e-06	-1.77876	down
TraesCS7A02G331300	Response to osmotic stress (GO:0006970); Response to salt stress (GO:0009651)	0.000218269	-0.696771	normal	2.31968e-57	-2.76901	down	8.88537e-35	-3.73493	down	5.71245e-84	-4.18771	down
TraesCS7A02G334300	Response to osmotic stress (GO:0006970); Response to salt stress (GO:0009651)	0.533904	0.152653	normal	8.69398e-10	-1.15988	down	3.25119e-08	-1.91471	down	4.10434e-23	-2.3098	down
TraesCS7A02G424100	Response to osmotic stress (GO:0006970); Response to salt stress (GO:0009651)	0.92637	0.06553	normal	2.83156e-05	-2.67952	down	4.34689e-18	-3.24619	down	4.97828e-32	-4.01875	down
TraesCS7B02G325800	Response to osmotic stress (GO:0006970); Response to salt stress (GO:0009651)	0.649905	0.278664	normal	1.42644e-17	-2.49839	down	3.76584e-18	-3.25971	down	7.76291e-44	-4.65748	down
TraesCS7B02G353200	Response to osmotic stress (GO:0006970); Response to salt stress (GO:0009651)	0.279633	-0.534691	normal	2.1019e-06	-1.52856	down	1.62922e-08	-2.37225	down	7.57522e-16	-2.60204	down
TraesCS7D02G000100	Response to osmotic stress (GO:0006970); Response to salt stress (GO:0009651)	0.483457	0.103077	normal	8.07917e-15	-0.90373	normal	9.23005e-33	-1.48509	down	8.73529e-37	-2.0697	down
TraesCS7D02G339600	Response to osmotic stress (GO:0006970); Response to salt stress (GO:0009651)	0.373435	-0.383145	normal	2.34188e-48	-2.97964	down	8.3277e-22	-3.43637	down	1.11908e-32	-3.95987	down
TraesCS7D02G405300	Response to osmotic stress (GO:0006970); Response to salt stress (GO:0009651)	0.0392868	-0.260031	normal	4.21359e-37	-1.56594	down	4.78078e-14	-1.95223	down	2.71907e-21	-2.26525	down
TraesCS7D02G417400	Response to osmotic stress (GO:0006970); Response to salt stress (GO:0009651)	0.999132	0.000738395	normal	3.37686e-05	-2.5032	down	2.81816e-11	-3.05976	down	1.06297e-42	-4.91901	down
TraesCS7D02G442300	Response to osmotic stress (GO:0006970); Response to salt stress (GO:0009651)	0.642743	0.153867	normal	0.00200765	-1.1323	down	4.84818e-05	-1.46164	down	1.05323e-07	-2.10779	down
TraesCS7D02G465400	Response to osmotic stress (GO:0006970); Response to salt stress (GO:0009651)	0.566602	-0.10803	normal	9.21748e-12	-1.04409	down	4.40984e-07	-1.25593	down	1.94563e-22	-1.87658	down
TraesCS7D02G469600	Response to osmotic stress (GO:0006970); Response to salt stress (GO:0009651)	0.943662	0.0580775	normal	0.000307146	-2.3323	down	1.00065e-05	-2.26882	down	1.5502e-14	-3.89049	down
TraesCS1A02G186300	Response to osmotic stress (GO:0006970); Response to salt stress (GO:0009651)	0.29433	0.472236	normal	2.97948e-55	3.45789	up	2.72425e-17	4.01483	up	3.75593e-43	4.06145	up
TraesCS1A02G357300	Response to osmotic stress (GO:0006970); Response to salt stress (GO:0009651)	0.472415	0.189015	normal	4.74204e-17	1.46123	up	8.88879e-60	2.77477	up	1.8688e-54	2.74239	up
TraesCS1B02G021100	Response to osmotic stress (GO:0006970); Response to salt stress (GO:0009651)	0.0239387	1.13883	normal	2.06362e-50	6.66567	up	1.08895e-78	7.17183	up	4.09119e-102	7.63765	up
TraesCS1B02G135700	Response to osmotic stress (GO:0006970); Response to salt stress (GO:0009651)	0.257342	0.374673	normal	2.47954e-76	3.21592	up	2.79469e-111	4.76408	up	9.28847e-125	4.72203	up
TraesCS1B02G251400	Response to osmotic stress (GO:0006970); Response to salt stress (GO:0009651)	--	--	--	2.92351e-19	6.99401	up	3.55042e-24	8.32641	up	3.65554e-25	8.62486	up
TraesCS1B02G260500	Response to osmotic stress (GO:0006970); Response to salt stress (GO:0009651)	0.809342	-0.0543345	normal	9.65671e-133	2.81746	up	6.09512e-68	3.85978	up	9.27713e-82	3.99096	up
TraesCS1D02G014500	Response to osmotic stress (GO:0006970); Response to salt stress (GO:0009651)	0.00206122	1.63376	up	9.7922e-39	6.35133	up	1.07672e-80	7.04984	up	2.80677e-41	8.03605	up
TraesCS1D02G082200	Response to osmotic stress (GO:0006970); Response to salt stress (GO:0009651)	1.15958e-07	1.467	up	3.21014e-68	3.6716	up	2.65972e-45	3.89216	up	5.99223e-96	4.64353	up
TraesCS1D02G189600	Response to osmotic stress (GO:0006970); Response to salt stress (GO:0009651)	0.00174007	-1.02205	down	3.73959e-17	2.40832	up	1.61706e-11	3.03026	up	6.11946e-18	3.10269	up
TraesCS1D02G190200	Response to osmotic stress (GO:0006970); Response to salt stress (GO:0009651)	--	--	--	7.18408e-05	4.21893	up	0.000459758	4.33808	up	1.08364e-05	5.06785	up
TraesCS2A02G011000	Response to osmotic stress (GO:0006970); Response to salt stress (GO:0009651)	--	--	--	0.00241987	3.96342	up	0.000403399	4.87525	up	0.000161163	5.4425	up
TraesCS2A02G026500	Response to osmotic stress (GO:0006970); Response to salt stress (GO:0009651)	4.27653e-21	4.8148	up	1.26451e-44	9.36109	up	6.0216e-33	8.91829	up	1.62159e-57	11.2334	up
TraesCS2A02G032500	Response to osmotic stress (GO:0006970); Response to salt stress (GO:0009651)	--	--	--	1.29245e-09	2.73001	up	1.95128e-08	3.02688	up	3.53907e-23	4.22954	up
TraesCS2A02G162300	Response to osmotic stress (GO:0006970); Response to salt stress (GO:0009651)	0.016503	0.765928	normal	4.56063e-27	2.90225	up	5.19461e-27	2.81357	up	3.24296e-49	3.67876	up
TraesCS2A02G255600	Response to osmotic stress (GO:0006970); Response to salt stress (GO:0009651)	--	--	--	1.63953e-18	3.95898	up	3.8886e-38	5.24592	up	5.63702e-55	5.81921	up
TraesCS2A02G274700	Response to osmotic stress (GO:0006970); Response to salt stress (GO:0009651)	0.871358	-0.0429339	normal	7.65146e-102	3.38325	up	3.36687e-45	4.735	up	3.93754e-129	5.23343	up
TraesCS2A02G278400	Response to salt stress (GO:0009651)	0.542237	-0.136961	normal	2.14763e-22	1.7371	up	5.52232e-30	2.76895	up	3.59266e-38	2.84521	up
TraesCS2A02G325800	Response to osmotic stress (GO:0006970); Response to salt stress (GO:0009651)	7.27896e-17	3.68115	up	1.43172e-19	7.14164	up	9.87504e-19	7.85801	up	6.28358e-29	9.08045	up
TraesCS2A02G326100	Response to osmotic stress (GO:0006970); Response to salt stress (GO:0009651)	--	--	--	1.09286e-09	2.64024	up	3.40237e-15	3.66178	up	7.8432e-23	4.78949	up
TraesCS2A02G577900	Response to osmotic stress (GO:0006970); Response to salt stress (GO:0009651)	--	--	--	7.09592e-25	4.25698	up	3.9242e-26	5.19577	up	1.49307e-16	5.9339	up
TraesCS2A02G578200	Response to osmotic stress (GO:0006970); Response to salt stress (GO:0009651)	0.782195	0.199134	normal	4.7435e-08	3.89752	up	1.94062e-10	4.94249	up	5.39357e-14	5.92562	up
TraesCS2A02G578300	Response to osmotic stress (GO:0006970); Response to salt stress (GO:0009651)	--	--	--	1.77233e-71	4.44667	up	1.83325e-11	5.4591	up	2.97269e-49	5.49074	up
TraesCS2B02G040100	Response to osmotic stress (GO:0006970); Response to salt stress (GO:0009651)	3.81008e-08	1.14999	up	1.30418e-134	3.6379	up	3.03164e-68	4.61523	up	4.34134e-82	4.7304	up
TraesCS2B02G184000	Response to osmotic stress (GO:0006970); Response to salt stress (GO:0009651)	0.311341	0.508662	normal	1.25659e-80	5.59403	up	1.82711e-30	5.1603	up	6.16502e-59	5.82613	up
TraesCS2B02G296000	Response to salt stress (GO:0009651)	0.588854	0.1271	normal	1.57392e-17	1.43322	up	8.56015e-49	2.55075	up	3.79846e-47	3.10717	up
TraesCS2B02G355900	Response to osmotic stress (GO:0006970); Response to salt stress (GO:0009651)	--	--	--	6.81085e-16	2.98108	up	4.16587e-12	3.17252	up	1.20942e-25	4.17707	up
TraesCS2B02G356100	Response to osmotic stress (GO:0006970); Response to salt stress (GO:0009651)	0.53826	-0.407473	normal	4.54745e-06	2.98144	up	3.57597e-10	4.43426	up	9.11437e-19	5.76453	up
TraesCS2B02G574500	Response to osmotic stress (GO:0006970); Response to salt stress (GO:0009651)	0.441416	0.658323	normal	0.00856837	2.85792	up	0.000488768	3.90919	up	7.34278e-05	4.53553	up
TraesCS2B02G609500	Response to osmotic stress (GO:0006970); Response to salt stress (GO:0009651)	0.00560942	-0.584497	normal	3.57967e-42	2.69521	up	9.83995e-12	3.27228	up	3.57004e-31	3.88014	up
TraesCS2B02G609600	Response to osmotic stress (GO:0006970); Response to salt stress (GO:0009651)	0.379493	0.500667	normal	2.69137e-11	3.92324	up	1.13171e-28	5.14193	up	5.99629e-14	5.43018	up
TraesCS2D02G054800	Response to osmotic stress (GO:0006970); Response to salt stress (GO:0009651)	--	--	--	1.79681e-16	8.27909	up	7.80268e-20	9.79623	up	3.46251e-20	10.3284	up
TraesCS2D02G267100	Response to osmotic stress (GO:0006970); Response to salt stress (GO:0009651)	--	--	--	--	--	--	--	--	--	1.99614e-17	7.47113	up
TraesCS2D02G277400	Response to salt stress (GO:0009651)	0.561816	-0.165242	normal	6.00954e-34	2.18282	up	1.99246e-38	2.83675	up	1.77216e-35	3.52346	up
TraesCS2D02G336800	Response to osmotic stress (GO:0006970); Response to salt stress (GO:0009651)	--	--	--	1.75585e-35	6.19775	up	5.82251e-43	7.48142	up	8.86263e-84	8.70833	up
TraesCS2D02G336900	Response to osmotic stress (GO:0006970); Response to salt stress (GO:0009651)	0.0182642	-0.440089	normal	7.46481e-163	3.60971	up	7.27262e-40	5.28873	up	2.08195e-190	5.50528	up
TraesCS2D02G407300	Response to osmotic stress (GO:0006970); Response to salt stress (GO:0009651)	--	--	--	9.60309e-24	3.49265	up	2.01432e-14	3.80444	up	5.22525e-18	3.91461	up
TraesCS2D02G450600	Response to osmotic stress (GO:0006970); Response to salt stress (GO:0009651)	--	--	--	9.65437e-14	3.3564	up	7.41254e-22	4.4678	up	5.04923e-36	7.57695	up
TraesCS2D02G509500	Response to osmotic stress (GO:0006970); Response to salt stress (GO:0009651)	2.41081e-13	2.68975	up	2.51283e-72	5.82215	up	4.20265e-66	6.20479	up	5.3706e-79	6.80583	up
TraesCS2D02G589300	Response to osmotic stress (GO:0006970); Response to salt stress (GO:0009651)	0.242637	-0.331057	normal	7.0001e-83	3.60948	up	3.05048e-28	4.25406	up	4.36957e-66	4.24005	up
TraesCS2D02G589400	Response to osmotic stress (GO:0006970); Response to salt stress (GO:0009651)	--	--	--	1.88512e-34	4.56828	up	1.26027e-35	5.28985	up	1.25687e-25	5.36524	up
TraesCS3A02G012500	Response to osmotic stress (GO:0006970); Response to salt stress (GO:0009651)	0.167791	1.01113	normal	0.0928246	2.27974	normal	0.042213	2.99621	normal	0.00132338	4.76951	up
TraesCS3A02G025300	Response to osmotic stress (GO:0006970); Response to salt stress (GO:0009651)	4.89589e-07	0.93503	normal	2.67914e-24	1.96956	up	1.1418e-38	3.05581	up	1.00362e-63	3.46176	up
TraesCS3A02G033000	Response to osmotic stress (GO:0006970); Response to salt stress (GO:0009651)	0.568923	-0.262532	normal	4.2975e-07	1.47072	up	7.55217e-30	2.79607	up	3.77448e-35	3.24103	up
TraesCS3A02G356100	Response to osmotic stress (GO:0006970); Response to salt stress (GO:0009651)	--	--	--	4.52951e-14	4.49692	up	--	--	--	6.93431e-14	4.92795	up
TraesCS3A02G413700	Response to osmotic stress (GO:0006970); Response to salt stress (GO:0009651)	0.530137	-0.167091	normal	1.69808e-10	1.38208	up	2.92333e-17	1.83878	up	1.23939e-29	2.60057	up
TraesCS3A02G437400	Response to osmotic stress (GO:0006970); Response to salt stress (GO:0009651)	0.831284	-0.125868	normal	1.86579e-36	3.68357	up	1.10046e-14	3.96793	up	2.68848e-29	4.61852	up
TraesCS3A02G437500	Response to osmotic stress (GO:0006970); Response to salt stress (GO:0009651)	--	--	--	--	--	--	4.12704e-09	4.41426	up	1.59565e-25	5.41307	up
TraesCS3A02G490700	Response to osmotic stress (GO:0006970); Response to salt stress (GO:0009651)	--	--	--	3.14048e-08	5.82374	up	1.50432e-10	7.06601	up	2.54804e-11	7.57873	up
TraesCS3B02G119700	Response to osmotic stress (GO:0006970); Response to salt stress (GO:0009651)	7.13465e-05	1.04597	up	1.68778e-75	4.58039	up	5.04879e-12	4.67951	up	1.85703e-68	5.28377	up
TraesCS3B02G290200	Response to osmotic stress (GO:0006970); Response to salt stress (GO:0009651)	--	--	--	1.83567e-14	4.44691	up	1.84372e-12	5.06337	up	9.76279e-19	5.73106	up
TraesCS3B02G389400	Response to osmotic stress (GO:0006970); Response to salt stress (GO:0009651)	--	--	--	0.00528914	1.68907	up	7.95001e-08	3.0323	up	2.97913e-07	3.0572	up
TraesCS3B02G448000	Response to osmotic stress (GO:0006970); Response to salt stress (GO:0009651)	0.2998	0.351973	normal	2.40324e-10	1.74111	up	5.81712e-18	2.69521	up	1.62656e-23	3.00146	up
TraesCS3B02G471600	Response to osmotic stress (GO:0006970); Response to salt stress (GO:0009651)	--	--	--	3.05696e-19	4.60932	up	2.85999e-12	6.42233	up	2.80841e-51	7.05965	up
TraesCS3B02G510100	Response to osmotic stress (GO:0006970); Response to salt stress (GO:0009651)	0.983699	-0.00728306	normal	1.44175e-40	3.1102	up	4.75681e-167	4.25058	up	4.17443e-47	4.60322	up
TraesCS3B02G529300	Response to osmotic stress (GO:0006970); Response to salt stress (GO:0009651)	--	--	--	0.805682	0.279763	normal	0.00907576	2.53565	up	0.00101373	3.52863	up
TraesCS3B02G529700	Response to osmotic stress (GO:0006970); Response to salt stress (GO:0009651)	0.542701	-0.524884	normal	0.912955	0.122978	normal	0.0104187	2.43469	normal	0.00317537	3.03319	up
TraesCS3B02G536100	Response to osmotic stress (GO:0006970); Response to salt stress (GO:0009651)	0.496306	0.420662	normal	5.75199e-07	3.91751	up	3.60197e-17	6.47878	up	1.52604e-19	6.97412	up
TraesCS3D02G020600	Response to osmotic stress (GO:0006970); Response to salt stress (GO:0009651)	0.000221316	0.68842	normal	2.00169e-27	2.46565	up	1.39428e-134	4.29681	up	1.32238e-73	4.24176	up
TraesCS3D02G020700	Response to osmotic stress (GO:0006970); Response to salt stress (GO:0009651)	0.968807	0.0172911	normal	1.08692e-06	1.19841	up	9.17284e-50	3.26889	up	8.26701e-61	4.09141	up
TraesCS3D02G056800	Response to osmotic stress (GO:0006970); Response to salt stress (GO:0009651)	0.764951	0.125506	normal	2.52986e-08	1.70062	up	2.33275e-18	2.84012	up	2.03137e-23	3.007	up
TraesCS3D02G103800	Response to osmotic stress (GO:0006970); Response to salt stress (GO:0009651)	--	--	--	1.10801e-252	7.41745	up	1.64081e-33	7.78417	up	4.16079e-192	8.56756	up
TraesCS3D02G104200	Response to osmotic stress (GO:0006970); Response to salt stress (GO:0009651)	0.107712	-0.48495	normal	4.58733e-42	3.52004	up	9.33647e-10	4.04064	up	4.07721e-53	4.7271	up
TraesCS3D02G104400	Response to osmotic stress (GO:0006970); Response to salt stress (GO:0009651)	0.442704	-0.276409	normal	6.93721e-61	4.55162	up	2.15968e-12	4.9284	up	5.11271e-61	5.44913	up
TraesCS3D02G120200	Response to osmotic stress (GO:0006970); Response to salt stress (GO:0009651)	--	--	--	2.40685e-20	4.48985	up	1.14938e-19	5.12721	up	8.12588e-30	5.44682	up
TraesCS3D02G350100	Response to osmotic stress (GO:0006970); Response to salt stress (GO:0009651)	--	--	--	3.15191e-28	5.97596	up	2.00299e-28	6.06629	up	7.7945e-28	6.60692	up
TraesCS3D02G429600	Response to osmotic stress (GO:0006970); Response to salt stress (GO:0009651)	--	--	--	6.60734e-12	2.60514	up	1.16005e-07	2.83613	up	1.68184e-22	4.39282	up
TraesCS3D02G429800	Response to osmotic stress (GO:0006970); Response to salt stress (GO:0009651)	--	--	--	9.73683e-56	4.52573	up	5.58252e-40	6.34247	up	1.70059e-77	6.07912	up
TraesCS3D02G429900	Response to osmotic stress (GO:0006970); Response to salt stress (GO:0009651)	--	--	--	2.85077e-28	3.87775	up	1.26616e-18	4.47609	up	6.86862e-45	4.91752	up
TraesCS3D02G461200	Response to osmotic stress (GO:0006970); Response to salt stress (GO:0009651)	0.565356	0.300769	normal	2.16829e-99	5.75793	up	5.59717e-197	6.99135	up	1.08063e-123	7.44003	up
TraesCS4A02G035100	Response to salt stress (GO:0009651)	--	--	--	2.34133e-42	3.14202	up	1.43638e-12	3.85081	up	5.68628e-41	4.099	up
TraesCS4A02G244500	Response to osmotic stress (GO:0006970); Response to salt stress (GO:0009651)	--	--	--	1.97503e-13	5.03563	up	2.73388e-65	7.38776	up	2.04944e-24	7.02231	up
TraesCS4A02G435300	Response to osmotic stress (GO:0006970); Response to salt stress (GO:0009651)	0.000915288	0.812056	normal	8.19686e-22	2.13991	up	7.61656e-36	3.50125	up	1.31277e-42	3.26928	up
TraesCS4A02G469800	Response to osmotic stress (GO:0006970); Response to salt stress (GO:0009651)	--	--	--	--	--	--	1.79496e-28	3.54014	up	4.45788e-76	5.09695	up
TraesCS4B02G054900	Response to osmotic stress (GO:0006970); Response to salt stress (GO:0009651)	--	--	--	2.36581e-32	5.4742	up	9.40623e-182	10.3443	up	3.06874e-127	10.9376	up
TraesCS4B02G070500	Response to osmotic stress (GO:0006970); Response to salt stress (GO:0009651)	--	--	--	0.000174246	3.83056	up	1.02236e-08	5.94993	up	8.62869e-09	6.13219	up
TraesCS4B02G304300	Response to salt stress (GO:0009651)	--	--	--	5.27216e-50	4.5469	up	2.01991e-88	5.5562	up	3.31681e-63	5.50413	up
TraesCS4D02G069300	Response to osmotic stress (GO:0006970); Response to salt stress (GO:0009651)	--	--	--	5.26464e-74	5.91161	up	7.07435e-200	8.73304	up	6.63746e-152	9.07405	up
TraesCS4D02G079100	Response to osmotic stress (GO:0006970); Response to salt stress (GO:0009651)	0.862065	-0.0433009	normal	1.32345e-24	1.39837	up	3.32974e-57	2.23873	up	1.31668e-55	2.52206	up
TraesCS4D02G079200	Response to osmotic stress (GO:0006970); Response to salt stress (GO:0009651)	0.709435	0.145127	normal	4.93169e-30	2.13147	up	1.8644e-36	2.94029	up	2.32494e-83	3.53941	up
TraesCS5A02G017900	Response to osmotic stress (GO:0006970); Response to salt stress (GO:0009651)	0.701445	0.285891	normal	4.81958e-07	1.99576	up	5.44238e-27	4.27795	up	8.29453e-17	5.04089	up
TraesCS5A02G035200	Response to osmotic stress (GO:0006970); Response to salt stress (GO:0009651)	0.0052371	1.21983	up	1.01863e-55	4.0556	up	5.7631e-23	3.42981	up	2.16958e-61	5.06196	up
TraesCS5A02G044300	Response to osmotic stress (GO:0006970); Response to salt stress (GO:0009651)	--	--	--	3.09965e-18	3.98962	up	2.09167e-39	5.06205	up	1.16482e-43	5.44243	up
TraesCS5A02G070600	Response to osmotic stress (GO:0006970); Response to salt stress (GO:0009651)	0.394789	0.314825	normal	2.19191e-19	2.76783	up	1.7876e-26	3.28947	up	5.52972e-45	3.80732	up
TraesCS5A02G185500	Response to osmotic stress (GO:0006970); Response to salt stress (GO:0009651)	1.22616e-10	0.941773	normal	2.61627e-132	4.8468	up	2.1336e-53	5.70735	up	0	6.45578	up
TraesCS5A02G375000	Response to osmotic stress (GO:0006970); Response to salt stress (GO:0009651)	0.853355	-0.0656078	normal	8.13293e-13	1.24339	up	4.17578e-64	2.73983	up	2.06709e-55	2.84325	up
TraesCS5A02G394700	Response to osmotic stress (GO:0006970); Response to salt stress (GO:0009651)	0.293495	0.42147	normal	1.61841e-44	3.2275	up	1.8147e-18	3.56692	up	2.82375e-52	3.93386	up
TraesCS5A02G394800	Response to osmotic stress (GO:0006970); Response to salt stress (GO:0009651)	0.234487	0.320635	normal	8.28713e-50	3.07644	up	1.18896e-17	4.07485	up	1.1699e-98	4.13709	up
TraesCS5A02G477100	Response to osmotic stress (GO:0006970); Response to salt stress (GO:0009651)	0.0285619	-0.978677	normal	1.89709e-05	1.68138	up	3.03995e-09	2.62924	up	3.87865e-13	2.94256	up
TraesCS5A02G477500	Response to osmotic stress (GO:0006970); Response to salt stress (GO:0009651)	--	--	--	7.45775e-22	3.96824	up	4.44255e-23	4.9418	up	4.3683e-32	5.67355	up
TraesCS5B02G015500	Response to osmotic stress (GO:0006970); Response to salt stress (GO:0009651)	0.00118767	0.895414	normal	1.90744e-24	2.81336	up	3.17547e-46	4.02384	up	1.07584e-47	4.66741	up
TraesCS5B02G048500	Response to osmotic stress (GO:0006970); Response to salt stress (GO:0009651)	0.937735	-0.0287956	normal	6.72491e-39	2.42807	up	2.17407e-78	3.98979	up	1.93883e-104	4.45793	up
TraesCS5B02G072300	Response to osmotic stress (GO:0006970); Response to salt stress (GO:0009651)	0.0156798	-0.830852	normal	9.80397e-20	2.30343	up	5.46412e-78	3.82941	up	1.44449e-59	4.23522	up
TraesCS5B02G076400	Response to osmotic stress (GO:0006970); Response to salt stress (GO:0009651)	0.639659	-0.141192	normal	9.37378e-28	2.23048	up	1.14591e-37	2.83633	up	1.69487e-42	3.23241	up
TraesCS5B02G183500	Response to osmotic stress (GO:0006970); Response to salt stress (GO:0009651)	0.125005	0.327035	normal	3.62807e-56	3.07608	up	1.86152e-38	4.49648	up	1.66248e-199	5.15129	up
TraesCS5B02G305500	Response to osmotic stress (GO:0006970); Response to salt stress (GO:0009651)	2.54218e-09	-2.03792	down	5.83274e-24	1.97762	up	2.11704e-17	3.15024	up	7.45702e-40	3.40062	up
TraesCS5B02G399500	Response to osmotic stress (GO:0006970); Response to salt stress (GO:0009651)	--	--	--	1.3082e-31	7.42213	up	5.78387e-72	8.37714	up	1.73813e-81	9.48587	up
TraesCS5B02G491300	Response to osmotic stress (GO:0006970); Response to salt stress (GO:0009651)	--	--	--	8.96069e-14	4.20639	up	2.08486e-22	5.28464	up	1.16842e-34	6.3903	up
TraesCS5D02G026300	Response to osmotic stress (GO:0006970); Response to salt stress (GO:0009651)	--	--	--	1.68565e-11	3.49272	up	1.55293e-17	5.09466	up	1.12281e-42	5.8101	up
TraesCS5D02G054300	Response to osmotic stress (GO:0006970); Response to salt stress (GO:0009651)	0.0597212	0.459784	normal	1.11192e-37	2.2306	up	1.67493e-40	4.03531	up	4.81979e-104	4.30512	up
TraesCS5D02G076400	Response to osmotic stress (GO:0006970); Response to salt stress (GO:0009651)	0.47563	-0.277805	normal	2.24436e-24	2.76963	up	2.37852e-28	3.67549	up	8.71315e-32	3.7337	up
TraesCS5D02G082700	Response to osmotic stress (GO:0006970); Response to salt stress (GO:0009651)	0.100597	-0.591266	normal	9.96881e-16	2.2803	up	8.18775e-23	3.09044	up	9.48594e-43	4.00379	up
TraesCS5D02G190600	Response to osmotic stress (GO:0006970); Response to salt stress (GO:0009651)	4.81033e-07	0.731521	normal	3.99482e-90	4.10192	up	2.61099e-57	4.64585	up	1.80182e-189	5.16149	up
TraesCS5D02G312100	Response to osmotic stress (GO:0006970); Response to salt stress (GO:0009651)	--	--	--	1.33892e-23	3.37408	up	9.15368e-46	4.77623	up	7.63462e-66	5.25751	up
TraesCS5D02G333800	Response to osmotic stress (GO:0006970); Response to salt stress (GO:0009651)	0.106209	0.579211	normal	3.17779e-133	5.74785	up	1.39341e-97	7.41711	up	1.81805e-140	7.24908	up
TraesCS5D02G476200	Response to osmotic stress (GO:0006970); Response to salt stress (GO:0009651)	--	--	--	2.90769e-19	3.82783	up	6.83381e-69	5.26941	up	1.56769e-57	5.53094	up
TraesCS5D02G490700	Response to osmotic stress (GO:0006970); Response to salt stress (GO:0009651)	0.0588458	-0.946139	normal	0.00483039	1.27116	up	3.56026e-06	2.50408	up	5.06106e-09	2.88039	up
TraesCS5D02G490900	Response to osmotic stress (GO:0006970); Response to salt stress (GO:0009651)	--	--	--	0.0830016	1.10949	normal	4.70099e-05	2.38986	up	2.41241e-08	3.10543	up
TraesCS5D02G491600	Response to osmotic stress (GO:0006970); Response to salt stress (GO:0009651)	1.55114e-69	3.48841	up	1.03054e-98	5.06136	up	3.2685e-91	7.17648	up	8.41735e-194	6.90663	up
TraesCS6A02G139000	Response to osmotic stress (GO:0006970); Response to salt stress (GO:0009651)	0.781878	0.128147	normal	6.90081e-218	4.43029	up	2.57367e-33	4.4644	up	5.92001e-82	5.43813	up
TraesCS6A02G139100	Response to osmotic stress (GO:0006970); Response to salt stress (GO:0009651)	0.949955	-0.0540197	normal	3.22816e-10	3.98022	up	8.77804e-08	4.23969	up	2.12417e-12	4.77904	up
TraesCS6A02G214000	Response to osmotic stress (GO:0006970); Response to salt stress (GO:0009651)	3.46138e-51	1.52067	up	1.3691e-187	2.6962	up	5.82958e-53	3.15484	up	4.0774e-160	4.03473	up
TraesCS6A02G243600	Response to osmotic stress (GO:0006970); Response to salt stress (GO:0009651)	0.530407	0.201855	normal	2.60811e-09	1.78752	up	1.44999e-57	3.5503	up	1.05985e-69	3.86239	up
TraesCS6A02G270400	Response to osmotic stress (GO:0006970); Response to salt stress (GO:0009651)	--	--	--	5.61368e-13	2.77078	up	2.07926e-11	3.66704	up	4.32316e-21	3.88824	up
TraesCS6A02G317600	Response to osmotic stress (GO:0006970); Response to salt stress (GO:0009651)	0.113563	1.21935	normal	2.53483e-05	4.56569	up	4.39716e-06	5.06096	up	9.25831e-09	6.50065	up
TraesCS6A02G331300	Response to osmotic stress (GO:0006970); Response to salt stress (GO:0009651)	--	--	--	7.3431e-16	8.13981	up	7.80181e-16	8.94595	up	2.23997e-19	10.2432	up
TraesCS6B02G167400	Response to osmotic stress (GO:0006970); Response to salt stress (GO:0009651)	0.518112	-0.220307	normal	4.63997e-32	2.96039	up	5.89985e-15	2.53179	up	4.52176e-34	3.69852	up
TraesCS6B02G167500	Response to osmotic stress (GO:0006970); Response to salt stress (GO:0009651)	0.710986	0.136623	normal	7.59255e-62	3.674	up	1.44329e-23	4.25589	up	1.10772e-82	4.96888	up
TraesCS6B02G167600	Response to osmotic stress (GO:0006970); Response to salt stress (GO:0009651)	0.868664	-0.0681868	normal	3.27943e-59	3.95442	up	2.16803e-25	4.31868	up	1.91871e-64	5.15234	up
TraesCS6B02G341100	Response to osmotic stress (GO:0006970); Response to salt stress (GO:0009651)	--	--	--	5.6192e-31	3.95442	up	1.23702e-36	4.79873	up	7.22004e-67	5.58929	up
TraesCS6B02G347800	Response to osmotic stress (GO:0006970); Response to salt stress (GO:0009651)	4.36294e-06	1.64414	up	2.91164e-88	5.33597	up	1.3356e-122	6.22432	up	5.35466e-126	7.2097	up
TraesCS6B02G362000	Response to osmotic stress (GO:0006970); Response to salt stress (GO:0009651)	--	--	--	3.76118e-52	6.32996	up	4.98775e-99	7.18557	up	7.10038e-79	8.18561	up
TraesCS6D02G094700	Response to osmotic stress (GO:0006970); Response to salt stress (GO:0009651)	--	--	--	2.5176e-16	3.47896	up	3.85263e-26	4.34288	up	5.04817e-33	5.03826	up
TraesCS6D02G127700	Response to osmotic stress (GO:0006970); Response to salt stress (GO:0009651)	3.28848e-06	0.943825	normal	6.02243e-286	4.75393	up	2.7174e-51	5.03109	up	3.38355e-189	5.71945	up
TraesCS6D02G127800	Response to osmotic stress (GO:0006970); Response to salt stress (GO:0009651)	0.000682885	0.904593	normal	4.00567e-106	5.09168	up	1.77986e-41	5.60035	up	1.80841e-79	5.9427	up
TraesCS6D02G127900	Response to osmotic stress (GO:0006970); Response to salt stress (GO:0009651)	0.1007	0.78945	normal	3.01874e-233	6.78067	up	6.93052e-82	7.24282	up	1.48455e-250	7.96208	up
TraesCS6D02G225800	Response to osmotic stress (GO:0006970); Response to salt stress (GO:0009651)	0.730549	-0.124319	normal	5.49294e-05	1.32911	up	3.46835e-40	2.98696	up	1.02652e-30	3.25015	up
TraesCS6D02G244600	Response to osmotic stress (GO:0006970); Response to salt stress (GO:0009651)	--	--	--	3.19479e-07	2.2939	up	1.93456e-11	3.47383	up	3.61463e-13	3.72471	up
TraesCS6D02G296900	Response to osmotic stress (GO:0006970); Response to salt stress (GO:0009651)	4.22683e-13	2.14869	up	1.36577e-50	3.30964	up	7.13105e-21	3.43087	up	9.80389e-89	5.12196	up
TraesCS7A02G189500	Response to osmotic stress (GO:0006970); Response to salt stress (GO:0009651)	--	--	--	5.18879e-05	2.03817	up	6.50333e-06	2.86192	up	2.51786e-11	3.56164	up
TraesCS7A02G470400	Response to osmotic stress (GO:0006970); Response to salt stress (GO:0009651)	0.593124	-0.106388	normal	8.92635e-49	1.86826	up	3.4068e-28	2.7198	up	1.1858e-50	2.67832	up
TraesCS7A02G473600	Response to osmotic stress (GO:0006970); Response to salt stress (GO:0009651)	0.633032	0.434084	normal	0.469562	0.822353	normal	0.123175	1.25001	normal	0.00539832	2.96693	up
TraesCS7A02G497300	Response to salt stress (GO:0009651)	--	--	--	9.41254e-60	8.35831	up	4.91167e-78	9.72515	up	2.14522e-26	9.20129	up
TraesCS7B02G052600	Response to osmotic stress (GO:0006970); Response to salt stress (GO:0009651)	0.00342341	1.77661	up	--	--	--	7.21661e-07	4.8376	up	1.08918e-13	4.96536	up
TraesCS7B02G253600	Response to osmotic stress (GO:0006970); Response to salt stress (GO:0009651)	0.895424	0.132858	normal	0.11633	1.47785	normal	0.000226012	3.60059	up	3.5121e-06	4.54104	up
TraesCS7B02G372400	Response to osmotic stress (GO:0006970); Response to salt stress (GO:0009651)	0.197986	0.251838	normal	3.3817e-62	2.78336	up	1.45705e-75	3.59739	up	1.94296e-68	3.89361	up
TraesCS7B02G400500	Response to salt stress (GO:0009651)	--	--	--	1.28793e-50	10.5495	up	4.82558e-61	12.077	up	1.58278e-60	12.7245	up
TraesCS7B02G417700	Response to osmotic stress (GO:0006970); Response to salt stress (GO:0009651)	--	--	--	0.0538031	2.032	normal	1.64504e-05	4.56172	up	1.54389e-06	5.35403	up
TraesCS7D02G161800	Response to osmotic stress (GO:0006970); Response to salt stress (GO:0009651)	0.000256655	1.01234	up	7.62645e-46	3.66356	up	2.077e-38	4.38918	up	6.64752e-84	4.78558	up
TraesCS7D02G190600	Response to osmotic stress (GO:0006970); Response to salt stress (GO:0009651)	0.0291327	-0.738905	normal	1.05291e-08	1.39052	up	2.13086e-07	2.5922	up	2.22821e-21	2.82474	up
TraesCS7D02G205300	Response to osmotic stress (GO:0006970); Response to salt stress (GO:0009651)	0.0674935	0.650131	normal	2.21016e-11	2.71717	up	1.5003e-14	2.67781	up	3.0842e-38	3.12377	up
TraesCS7D02G383300	Response to osmotic stress (GO:0006970); Response to salt stress (GO:0009651)	0.470327	0.171938	normal	5.23865e-40	1.28515	up	1.2186e-38	2.88635	up	2.18213e-124	3.27451	up
TraesCS7D02G388300	Response to osmotic stress (GO:0006970); Response to salt stress (GO:0009651)	--	--	--	3.67349e-29	4.50069	up	2.43475e-14	4.27839	up	6.2591e-20	4.90858	up
TraesCS7D02G484500	Response to salt stress (GO:0009651)	--	--	--	1.54527e-36	9.68458	up	7.52222e-58	11.2181	up	4.5858e-56	11.5322	up
TraesCS1B02G092400	Response to osmotic stress (GO:0006970); Response to salt stress (GO:0009651)	0.48443	-0.231992	normal	0.0009905	-0.927997	normal	3.83418e-12	-2.48782	down	0.0669738	-2.78516	normal
TraesCS3D02G141100	Response to osmotic stress (GO:0006970); Response to salt stress (GO:0009651)	0.894781	0.0372025	normal	3.12543e-06	-1.0761	down	2.07897e-22	-3.45822	down	0.0673842	-3.02286	normal
TraesCS1A02G291100	Response to osmotic stress (GO:0006970); Response to salt stress (GO:0009651)	0.00385466	1.50574	up	0.819644	-0.225703	normal	0.922796	0.145308	normal	0.0225035	-1.30458	normal

## Sheet: Table S5
Table S5. Information on 368 SNPs of DEGs used for association analysis.
SNP	Chromosome	Position	Genes	Reference	Alternate
1A337654393	1A	337654393	TraesCS1A02G186300	A	G
1A487332607	1A	487332607	TraesCS1A02G291100	G	C
1A487332609	1A	487332609	TraesCS1A02G291100	C	T
1A487332676	1A	487332676	TraesCS1A02G291100	G	A
1A487332685	1A	487332685	TraesCS1A02G291100	C	T
1A539964608	1A	539964608	TraesCS1A02G357300	C	G
1A539964772	1A	539964772	TraesCS1A02G357300	T	C
1A539965142	1A	539965142	TraesCS1A02G357300	C	A
1A539966180	1A	539966180	TraesCS1A02G357300	G	C
1A539966271	1A	539966271	TraesCS1A02G357300	T	C
1A539968594	1A	539968594	TraesCS1A02G357300	G	A
1A539968745	1A	539968745	TraesCS1A02G357300	C	T
1B307427457	1B	307427457	TraesCS1B02G172400	C	G
1B307428306	1B	307428306	TraesCS1B02G172400	G	T
1B307428363	1B	307428363	TraesCS1B02G172400	C	G
1B458006027	1B	458006027	TraesCS1B02G260500	C	T
1B458007035	1B	458007035	TraesCS1B02G260500	C	T
1B458008073	1B	458008073	TraesCS1B02G260500	G	A
1B458008656	1B	458008656	TraesCS1B02G260500	A	G
1B479793365	1B	479793365	TraesCS1B02G273000	T	C
1B521001297	1B	521001297	TraesCS1B02G300600	G	C
1B521001326	1B	521001326	TraesCS1B02G300600	A	G
1B521001327	1B	521001327	TraesCS1B02G300600	T	C
1B521001784	1B	521001784	TraesCS1B02G300600	C	G
1B521001994	1B	521001994	TraesCS1B02G300600	C	G
1B521002105	1B	521002105	TraesCS1B02G300600	A	C
2A4164956	2A	4164956	TraesCS2A02G011000	G	A
2A4165051	2A	4165051	TraesCS2A02G011000	C	T
2A14811743	2A	14811743	TraesCS2A02G032500	C	T
2A450994840	2A	450994840	TraesCS2A02G274700	G	C
2A450994852	2A	450994852	TraesCS2A02G274700	A	G
2A461389425	2A	461389425	TraesCS2A02G278400	C	T
2A461390465	2A	461390465	TraesCS2A02G278400	G	A
2A509546642	2A	509546642	TraesCS2A02G296000	C	T
2A509546681	2A	509546681	TraesCS2A02G296000	G	A
2A509546838	2A	509546838	TraesCS2A02G296000	C	G
2A509547061	2A	509547061	TraesCS2A02G296000	T	C
2A509547207	2A	509547207	TraesCS2A02G296000	T	C
2A555887652	2A	555887652	TraesCS2A02G325800	G	C
2A555887825	2A	555887825	TraesCS2A02G325800	C	G
2A555888159	2A	555888159	TraesCS2A02G325800	T	C
2A555888618	2A	555888618	TraesCS2A02G325800	A	G
2A556986582	2A	556986582	TraesCS2A02G326100	C	T
2A556987880	2A	556987880	TraesCS2A02G326100	G	A
2A723518849	2A	723518849	TraesCS2A02G489600	C	G
2A723520632	2A	723520632	TraesCS2A02G489600	T	C
2A771709038	2A	771709038	TraesCS2A02G578300	G	A
2B159098845	2B	159098845	TraesCS2B02G184000	G	A
2B159098881	2B	159098881	TraesCS2B02G184000	A	G
2B159098896	2B	159098896	TraesCS2B02G184000	T	C
2B159098940	2B	159098940	TraesCS2B02G184000	C	T
2B159099574	2B	159099574	TraesCS2B02G184000	A	G
2B412990277	2B	412990277	TraesCS2B02G296000	A	G
2B412991324	2B	412991324	TraesCS2B02G296000	C	G
2B412991605	2B	412991605	TraesCS2B02G296000	T	C
2B442915952	2B	442915952	TraesCS2B02G310000	G	A
2B447821321	2B	447821321	TraesCS2B02G312400	G	A
2B507912216	2B	507912216	TraesCS2B02G355900	G	T
2B563043965	2B	563043965	TraesCS2B02G396700	G	A
2B563045881	2B	563045881	TraesCS2B02G396700	A	G
2B563045959	2B	563045959	TraesCS2B02G396700	C	G
2B563046376	2B	563046376	TraesCS2B02G396700	C	T
2B563184715	2B	563184715	TraesCS2B02G396800	G	A
2B563184740	2B	563184740	TraesCS2B02G396800	C	T
2B563184889	2B	563184889	TraesCS2B02G396800	C	A
2B763877439	2B	763877439	TraesCS2B02G574500	C	G
2B763877721	2B	763877721	TraesCS2B02G574500	T	C
2B763877996	2B	763877996	TraesCS2B02G574500	G	A
2B763878047	2B	763878047	TraesCS2B02G574500	G	A
2B763878053	2B	763878053	TraesCS2B02G574500	T	C
2B763878440	2B	763878440	TraesCS2B02G574500	A	G
2B763878561	2B	763878561	TraesCS2B02G574500	C	T
2B763878619	2B	763878619	TraesCS2B02G574500	C	T
2B789605692	2B	789605692	TraesCS2B02G609500	A	T
2B789605810	2B	789605810	TraesCS2B02G609500	C	A
2D75389835	2D	75389835	TraesCS2D02G129500	G	A
2D376350361	2D	376350361	TraesCS2D02G293900	C	G
2D376350394	2D	376350394	TraesCS2D02G293900	C	T
2D376350457	2D	376350457	TraesCS2D02G293900	C	T
2D376350753	2D	376350753	TraesCS2D02G293900	G	A
2D376350792	2D	376350792	TraesCS2D02G293900	T	C
2D376350837	2D	376350837	TraesCS2D02G293900	T	C
2D376351368	2D	376351368	TraesCS2D02G293900	C	A
2D376351978	2D	376351978	TraesCS2D02G293900	C	T
2D560399787	2D	560399787	TraesCS2D02G450600	G	A
2D601963196	2D	601963196	TraesCS2D02G509500	T	C
2D601963200	2D	601963200	TraesCS2D02G509500	C	G
2D601963631	2D	601963631	TraesCS2D02G509500	T	G
2D601963872	2D	601963872	TraesCS2D02G509500	G	C
2D601963962	2D	601963962	TraesCS2D02G509500	T	G
2D601963967	2D	601963967	TraesCS2D02G509500	T	C
2D601963990	2D	601963990	TraesCS2D02G509500	A	G
2D601966987	2D	601966987	TraesCS2D02G509500	C	G
2D619599268	2D	619599268	TraesCS2D02G538600	C	T
2D619599373	2D	619599373	TraesCS2D02G538600	A	T
2D619599409	2D	619599409	TraesCS2D02G538600	G	A
2D645893384	2D	645893384	TraesCS2D02G589300	A	T
2D645893409	2D	645893409	TraesCS2D02G589300	G	T
2D645893481	2D	645893481	TraesCS2D02G589300	T	C
2D645893494	2D	645893494	TraesCS2D02G589300	G	C
2D645893507	2D	645893507	TraesCS2D02G589300	T	C
2D645893564	2D	645893564	TraesCS2D02G589300	C	T
2D645893570	2D	645893570	TraesCS2D02G589300	G	A
2D645893631	2D	645893631	TraesCS2D02G589300	G	C
2D645893712	2D	645893712	TraesCS2D02G589300	T	C
2D645893892	2D	645893892	TraesCS2D02G589300	C	G
2D645894074	2D	645894074	TraesCS2D02G589300	A	G
3A7437277	3A	7437277	TraesCS3A02G007100	C	T
3A7437437	3A	7437437	TraesCS3A02G007100	A	G
3A7437467	3A	7437467	TraesCS3A02G007100	G	A
3A7437476	3A	7437476	TraesCS3A02G007100	T	C
3A7438000	3A	7438000	TraesCS3A02G007100	G	A
3A7438075	3A	7438075	TraesCS3A02G007100	G	C
3A7438126	3A	7438126	TraesCS3A02G007100	G	A
3A7438147	3A	7438147	TraesCS3A02G007100	G	C
3A7438285	3A	7438285	TraesCS3A02G007100	G	A
3A7438402	3A	7438402	TraesCS3A02G007100	G	C
3A7438450	3A	7438450	TraesCS3A02G007100	G	C
3A7438453	3A	7438453	TraesCS3A02G007100	C	G
3A9571961	3A	9571961	TraesCS3A02G012500	T	C
3A13409784	3A	13409784	TraesCS3A02G025300	G	C
3A13410147	3A	13410147	TraesCS3A02G025300	T	C
3A18968574	3A	18968574	TraesCS3A02G033000	G	C
3A18968862	3A	18968862	TraesCS3A02G033000	A	T
3A19559730	3A	19559730	TraesCS3A02G035400	G	C
3A19559766	3A	19559766	TraesCS3A02G035400	C	T
3A19559785	3A	19559785	TraesCS3A02G035400	G	C
3A19559791	3A	19559791	TraesCS3A02G035400	G	C
3A603813521	3A	603813521	TraesCS3A02G356100	C	T
3A603813744	3A	603813744	TraesCS3A02G356100	G	A
3A603813821	3A	603813821	TraesCS3A02G356100	T	C
3A603814036	3A	603814036	TraesCS3A02G356100	C	T
3A657272624	3A	657272624	TraesCS3A02G413700	T	G
3A657272638	3A	657272638	TraesCS3A02G413700	T	C
3A657272650	3A	657272650	TraesCS3A02G413700	A	G
3A657272846	3A	657272846	TraesCS3A02G413700	G	C
3A657272852	3A	657272852	TraesCS3A02G413700	C	T
3A657272862	3A	657272862	TraesCS3A02G413700	C	G
3A657274514	3A	657274514	TraesCS3A02G413700	C	G
3A681318190	3A	681318190	TraesCS3A02G437400	G	A
3A681318200	3A	681318200	TraesCS3A02G437400	G	A
3A681318351	3A	681318351	TraesCS3A02G437400	C	T
3A681318373	3A	681318373	TraesCS3A02G437400	G	C
3A681318402	3A	681318402	TraesCS3A02G437400	A	G
3A681318554	3A	681318554	TraesCS3A02G437400	T	C
3A681318680	3A	681318680	TraesCS3A02G437400	G	A
3A681318694	3A	681318694	TraesCS3A02G437400	A	G
3A681322318	3A	681322318	TraesCS3A02G437500	C	G
3A712545953	3A	712545953	TraesCS3A02G481500	G	T
3B177968361	3B	177968361	TraesCS3B02G175900	C	T
3B177968498	3B	177968498	TraesCS3B02G175900	C	T
3B567807654	3B	567807654	TraesCS3B02G357500	C	T
3B567807722	3B	567807722	TraesCS3B02G357500	G	T
3B687760612	3B	687760612	TraesCS3B02G448000	C	A
3B754228706	3B	754228706	TraesCS3B02G510100	G	A
3B754228753	3B	754228753	TraesCS3B02G510100	T	C
3B754228785	3B	754228785	TraesCS3B02G510100	G	A
3B754228786	3B	754228786	TraesCS3B02G510100	C	T
3B771170782	3B	771170782	TraesCS3B02G529700	G	C
3B771170835	3B	771170835	TraesCS3B02G529700	T	G
3B771171753	3B	771171753	TraesCS3B02G529700	T	C
3B771172103	3B	771172103	TraesCS3B02G529700	A	C
3B771172293	3B	771172293	TraesCS3B02G529700	G	A
3B771172329	3B	771172329	TraesCS3B02G529700	T	C
3B771172392	3B	771172392	TraesCS3B02G529700	T	C
3B771172465	3B	771172465	TraesCS3B02G529700	T	C
3B776120883	3B	776120883	TraesCS3B02G536100	A	G
3B776121302	3B	776121302	TraesCS3B02G536100	G	T
3D6968262	3D	6968262	TraesCS3D02G020600	T	C
3D6968280	3D	6968280	TraesCS3D02G020600	C	T
3D6968292	3D	6968292	TraesCS3D02G020600	C	G
3D6968307	3D	6968307	TraesCS3D02G020600	C	T
3D6968340	3D	6968340	TraesCS3D02G020600	C	A
3D6968438	3D	6968438	TraesCS3D02G020600	T	C
3D6969443	3D	6969443	TraesCS3D02G020600	T	C
3D6969511	3D	6969511	TraesCS3D02G020600	C	G
3D6969542	3D	6969542	TraesCS3D02G020600	A	G
3D6969550	3D	6969550	TraesCS3D02G020600	C	T
3D6971248	3D	6971248	TraesCS3D02G020700	C	A
3D6971252	3D	6971252	TraesCS3D02G020700	T	A
3D6971365	3D	6971365	TraesCS3D02G020700	C	A
3D6971611	3D	6971611	TraesCS3D02G020700	C	G
3D6971901	3D	6971901	TraesCS3D02G020700	C	A
3D6972050	3D	6972050	TraesCS3D02G020700	C	G
3D6972364	3D	6972364	TraesCS3D02G020700	T	G
3D6972405	3D	6972405	TraesCS3D02G020700	C	T
3D544277289	3D	544277289	TraesCS3D02G429600	G	A
3D544277293	3D	544277293	TraesCS3D02G429600	T	C
3D544277323	3D	544277323	TraesCS3D02G429600	G	T
3D544277526	3D	544277526	TraesCS3D02G429600	G	C
3D544277570	3D	544277570	TraesCS3D02G429600	T	C
3D544277601	3D	544277601	TraesCS3D02G429600	G	C
3D565820417	3D	565820417	TraesCS3D02G461200	A	G
3D565820515	3D	565820515	TraesCS3D02G461200	T	G
3D565820608	3D	565820608	TraesCS3D02G461200	C	G
3D565820629	3D	565820629	TraesCS3D02G461200	T	C
3D565820806	3D	565820806	TraesCS3D02G461200	C	G
3D565820983	3D	565820983	TraesCS3D02G461200	A	G
3D582826011	3D	582826011	TraesCS3D02G487300	C	T
4A705544646	4A	705544646	TraesCS4A02G435300	G	A
4B14388895	4B	14388895	TraesCS4B02G020300	T	C
4B43721538	4B	43721538	TraesCS4B02G054900	G	A
4B43725126	4B	43725126	TraesCS4B02G054900	T	G
4B43725937	4B	43725937	TraesCS4B02G054900	A	G
4B43727053	4B	43727053	TraesCS4B02G054900	C	T
4B64698480	4B	64698480	TraesCS4B02G070500	A	G
4B652371238	4B	652371238	TraesCS4B02G363800	G	A
4B652371614	4B	652371614	TraesCS4B02G363800	G	A
4B652371628	4B	652371628	TraesCS4B02G363800	G	C
4B652371629	4B	652371629	TraesCS4B02G363800	G	C
4B652373226	4B	652373226	TraesCS4B02G363800	A	C
4B652373316	4B	652373316	TraesCS4B02G363800	C	A
4B652373377	4B	652373377	TraesCS4B02G363800	A	G
4B652373472	4B	652373472	TraesCS4B02G363800	C	T
4D40654909	4D	40654909	TraesCS4D02G065600	T	A
5A14193522	5A	14193522	TraesCS5A02G017900	T	G
5A14193612	5A	14193612	TraesCS5A02G017900	C	T
5A14193645	5A	14193645	TraesCS5A02G017900	A	G
5A14193663	5A	14193663	TraesCS5A02G017900	T	C
5A32708128	5A	32708128	TraesCS5A02G035200	C	T
5A40720285	5A	40720285	TraesCS5A02G044300	T	C
5A385546788	5A	385546788	TraesCS5A02G185500	A	C
5A385546957	5A	385546957	TraesCS5A02G185500	T	C
5A385550058	5A	385550058	TraesCS5A02G185500	C	A
5A385553312	5A	385553312	TraesCS5A02G185500	G	A
5A440948301	5A	440948301	TraesCS5A02G225300	A	G
5A450541195	5A	450541195	TraesCS5A02G234300	G	T
5A450541760	5A	450541760	TraesCS5A02G234300	G	A
5A463452927	5A	463452927	TraesCS5A02G249000	T	C
5A463453003	5A	463453003	TraesCS5A02G249000	G	C
5A573040342	5A	573040342	TraesCS5A02G375000	A	G
5A573042453	5A	573042453	TraesCS5A02G375000	A	G
5A573042689	5A	573042689	TraesCS5A02G375000	T	C
5A573044153	5A	573044153	TraesCS5A02G375000	T	C
5A590452953	5A	590452953	TraesCS5A02G394700	A	G
5A590453435	5A	590453435	TraesCS5A02G394700	G	A
5A590527219	5A	590527219	TraesCS5A02G394800	A	G
5A590527623	5A	590527623	TraesCS5A02G394800	G	C
5A679742164	5A	679742164	TraesCS5A02G516300	G	T
5A689944586	5A	689944586	TraesCS5A02G532300	C	G
5A689944615	5A	689944615	TraesCS5A02G532300	C	G
5A689944932	5A	689944932	TraesCS5A02G532300	C	T
5A689947231	5A	689947231	TraesCS5A02G532300	C	G
5A689955425	5A	689955425	TraesCS5A02G532400	C	T
5A689955560	5A	689955560	TraesCS5A02G532400	T	C
5A689955608	5A	689955608	TraesCS5A02G532400	C	T
5A689957310	5A	689957310	TraesCS5A02G532400	C	T
5A689957373	5A	689957373	TraesCS5A02G532400	T	C
5B84626566	5B	84626566	TraesCS5B02G072300	C	T
5B84626957	5B	84626957	TraesCS5B02G072300	G	C
5B84627120	5B	84627120	TraesCS5B02G072300	C	G
5B84627286	5B	84627286	TraesCS5B02G072300	G	A
5B84627782	5B	84627782	TraesCS5B02G072300	G	A
5B84627861	5B	84627861	TraesCS5B02G072300	A	G
5B91532956	5B	91532956	TraesCS5B02G076400	G	T
5B91533091	5B	91533091	TraesCS5B02G076400	A	G
5B334055726	5B	334055726	TraesCS5B02G183500	G	A
5B398346150	5B	398346150	TraesCS5B02G223700	T	C
5B398346679	5B	398346679	TraesCS5B02G223700	G	C
5B398348001	5B	398348001	TraesCS5B02G223700	G	A
5B398348021	5B	398348021	TraesCS5B02G223700	C	T
5B398348030	5B	398348030	TraesCS5B02G223700	T	C
5B398348046	5B	398348046	TraesCS5B02G223700	T	C
5B398349993	5B	398349993	TraesCS5B02G223700	G	A
5B447402996	5B	447402996	TraesCS5B02G262900	A	T
5B489522989	5B	489522989	TraesCS5B02G305500	G	A
5B489523032	5B	489523032	TraesCS5B02G305500	C	T
5B489523063	5B	489523063	TraesCS5B02G305500	G	A
5B489523241	5B	489523241	TraesCS5B02G305500	G	A
5B489523605	5B	489523605	TraesCS5B02G305500	C	A
5B551805463	5B	551805463	TraesCS5B02G374800	G	A
5B551806942	5B	551806942	TraesCS5B02G374800	G	A
5B576916839	5B	576916839	TraesCS5B02G399500	C	G
5B661524005	5B	661524005	TraesCS5B02G493600	C	G
5B677154293	5B	677154293	TraesCS5B02G511800	C	A
5B677155264	5B	677155264	TraesCS5B02G511800	T	C
5B677157588	5B	677157588	TraesCS5B02G511800	T	C
5B687801801	5B	687801801	TraesCS5B02G529300	T	C
5D75920120	5D	75920120	TraesCS5D02G076400	G	A
5D408219042	5D	408219042	TraesCS5D02G312100	T	A
5D408219051	5D	408219051	TraesCS5D02G312100	C	G
5D408219079	5D	408219079	TraesCS5D02G312100	G	A
5D408220107	5D	408220107	TraesCS5D02G312100	C	A
5D408220200	5D	408220200	TraesCS5D02G312100	G	C
5D408220308	5D	408220308	TraesCS5D02G312100	T	C
5D408220404	5D	408220404	TraesCS5D02G312100	G	A
5D423546994	5D	423546994	TraesCS5D02G333800	T	C
5D423547255	5D	423547255	TraesCS5D02G333800	A	C
5D423547316	5D	423547316	TraesCS5D02G333800	G	C
5D423547798	5D	423547798	TraesCS5D02G333800	C	T
5D423547825	5D	423547825	TraesCS5D02G333800	T	G
5D423547838	5D	423547838	TraesCS5D02G333800	C	T
5D423547928	5D	423547928	TraesCS5D02G333800	C	T
5D423547950	5D	423547950	TraesCS5D02G333800	G	A
5D423547969	5D	423547969	TraesCS5D02G333800	C	T
5D423547972	5D	423547972	TraesCS5D02G333800	G	A
6A111531285	6A	111531285	TraesCS6A02G139100	T	C
6A496577814	6A	496577814	TraesCS6A02G270400	C	T
6A496578653	6A	496578653	TraesCS6A02G270400	C	G
6A531278675	6A	531278675	TraesCS6A02G297800	A	G
6A535403160	6A	535403160	TraesCS6A02G301900	T	G
6A553912500	6A	553912500	TraesCS6A02G317600	C	T
6A563485525	6A	563485525	TraesCS6A02G331300	C	G
6A563486116	6A	563486116	TraesCS6A02G331300	A	G
6A611513340	6A	611513340	TraesCS6A02G405600	C	G
6B176249793	6B	176249793	TraesCS6B02G167600	C	T
6B176249815	6B	176249815	TraesCS6B02G167600	T	C
6B204477213	6B	204477213	TraesCS6B02G182700	G	A
6B204477348	6B	204477348	TraesCS6B02G182700	C	T
6B234154311	6B	234154311	TraesCS6B02G197200	G	C
6B234154888	6B	234154888	TraesCS6B02G197200	C	A
6B493322832	6B	493322832	TraesCS6B02G273200	A	T
6B493325141	6B	493325141	TraesCS6B02G273200	C	T
6B576850582	6B	576850582	TraesCS6B02G327300	G	A
6B576854640	6B	576854640	TraesCS6B02G327300	C	G
6B581867450	6B	581867450	TraesCS6B02G331000	G	A
6B581867660	6B	581867660	TraesCS6B02G331000	A	G
6B599916394	6B	599916394	TraesCS6B02G341100	G	A
6B599917129	6B	599917129	TraesCS6B02G341100	C	T
6B612743673	6B	612743673	TraesCS6B02G347800	G	A
6B612745139	6B	612745139	TraesCS6B02G347800	T	C
6B633731419	6B	633731419	TraesCS6B02G362000	C	A
6B633731858	6B	633731858	TraesCS6B02G362000	G	A
6B708989066	6B	708989066	TraesCS6B02G450000	G	C
6B708989259	6B	708989259	TraesCS6B02G450000	G	C
6B708989893	6B	708989893	TraesCS6B02G450000	A	C
6D3726726	6D	3726726	TraesCS6D02G009600	T	C
6D3726819	6D	3726819	TraesCS6D02G009600	C	A
6D3727502	6D	3727502	TraesCS6D02G009600	C	T
6D3727655	6D	3727655	TraesCS6D02G009600	C	T
6D464984528	6D	464984528	TraesCS6D02G389400	G	C
6D464984591	6D	464984591	TraesCS6D02G389400	G	A
6D465011114	6D	465011114	TraesCS6D02G389500	C	G
6D465011147	6D	465011147	TraesCS6D02G389500	A	G
6D465011183	6D	465011183	TraesCS6D02G389500	G	A
6D465011282	6D	465011282	TraesCS6D02G389500	A	C
7A71145001	7A	71145001	TraesCS7A02G115300	A	G
7A71146066	7A	71146066	TraesCS7A02G115300	G	A
7A146909342	7A	146909342	TraesCS7A02G189500	G	A
7A146909632	7A	146909632	TraesCS7A02G189500	C	T
7A484524950	7A	484524950	TraesCS7A02G331300	G	C
7A617384930	7A	617384930	TraesCS7A02G424100	T	C
7A666609365	7A	666609365	TraesCS7A02G470400	T	C
7A666611240	7A	666611240	TraesCS7A02G470400	G	C
7A669293470	7A	669293470	TraesCS7A02G473600	T	C
7A669293554	7A	669293554	TraesCS7A02G473600	A	G
7B55034551	7B	55034551	TraesCS7B02G052600	G	A
7B55034830	7B	55034830	TraesCS7B02G052600	A	C
7B55035562	7B	55035562	TraesCS7B02G052600	C	G
7B467535041	7B	467535041	TraesCS7B02G253600	C	A
7B610735601	7B	610735601	TraesCS7B02G353200	C	T
7B610735731	7B	610735731	TraesCS7B02G353200	T	C
7B638074315	7B	638074315	TraesCS7B02G372400	T	C
7B638074691	7B	638074691	TraesCS7B02G372400	T	G
7B638075717	7B	638075717	TraesCS7B02G372400	A	G
7B638075738	7B	638075738	TraesCS7B02G372400	C	A
7B638075803	7B	638075803	TraesCS7B02G372400	C	G
7B638075813	7B	638075813	TraesCS7B02G372400	G	A
7B685478732	7B	685478732	TraesCS7B02G417700	G	C
7B685478879	7B	685478879	TraesCS7B02G417700	G	A
7B685478983	7B	685478983	TraesCS7B02G417700	A	C
7B685479067	7B	685479067	TraesCS7B02G417700	T	C
7D209151	7D	209151	TraesCS7D02G000100	T	C
7D210789	7D	210789	TraesCS7D02G000100	G	A
7D433876848	7D	433876848	TraesCS7D02G339600	A	G
7D433876854	7D	433876854	TraesCS7D02G339600	A	G
7D535967466	7D	535967466	TraesCS7D02G417400	C	G
7D561756264	7D	561756264	TraesCS7D02G442300	A	G

## Sheet: Table S6
Table S6. Four high-confidence SNPs associated with root salt-tolerant phenotypes.
SNP	Genes	Position of SNP	p-value	Minimum allele frequency	Maximum missing rate	Effect	Phenotype
1A337654393	TraesCS1A02G186300	exon 2	0.00432709	0.348214	0	-0.127538	RSIR-RtL
1A337654393	TraesCS1A02G186300	exon 2	0.00296882	0.348214	0	-0.122544	RSIR-RsA
3A7437277	TraesCS3A02G007100	exon 2	0.00179399	0.321429	0	-0.13766	RSIR-RtL
3A7437277	TraesCS3A02G007100	exon 2	0.00240857	0.321429	0	-0.1231	RSIR-RsA
3A7437277	TraesCS3A02G007100	exon 2	0.00758622	0.321429	0	-0.316123	RSIR-RT
3A7437277	TraesCS3A02G007100	exon 2	0.00757815	0.321429	0	-0.113879	RSIR-RV
5B91533091	TraesCS5B02G076400	CDS (no intron)	0.000576434	0.136364	0.026087	-0.212683	RSIR-RV
6B708989259	TraesCS6B02G450000	exon 1	0.00204653	0.100917	0.0173913	0.190684	RSIR-RV

## Sheet: Table S7
Table S7. Twenty genes with the highest edge weight co-expressed with the four candidate genes.
From Node	To Node	Edge weight	Annotations on the To Node genes
TaGST	TaWAT	0.480698	WAT1-related protein
TaGST	TraesCS4B02G304300	0.619207	Protein DETOXIFICATION
TaGST	TraesCS4D02G018500	0.635572	RNA-binding protein
TaWAT	TraesCS2A02G296000	0.615121	60S ribosomal protein L5
TaWAT	TraesCS3A02G313600	0.630265	Kinase family protein
TaWAT	TraesCS4B02G304300	0.640966	Protein DETOXIFICATION
TaWAT	TraesCS5B02G511800	0.618163	Protein kinase
TaWAT	TraesCS5B02G529300	0.613519	Protein kinase
TaWAT	TraesCS5D02G020900	0.637582	RNA-binding protein
TaZFP	TaGST	0.575587	Glutathione S-transferase
TaZFP	TraesCS1A02G411900	0.6055	Ketol-acid reductoisomerase (NADP(+))
TaZFP	TraesCS1B02G300600	0.608372	Aminotransferase-related family protein
TaZFP	TraesCS1D02G419800	0.603946	Ketol-acid reductoisomerase (NADP(+))
TaZFP	TraesCS2A02G032500	0.610046	ATP sulfurylase (Sulfate adenylyltransferase)
TaZFP	TraesCS2A02G296000	0.610888	60S ribosomal protein L5
TaZFP	TraesCS2D02G291300	0.602759	ATP synthase subunit d, mitochondrial
TaZFP	TaWAT	0.587717	WAT1-related protein
TaZFP	TraesCS3A02G313600	0.612877	Kinase family protein
TaZFP	TraesCS3A02G413700	0.614751	BTB/POZ and TAZ domain protein
TaZFP	TraesCS3B02G290200	0.602602	Glycosyltransferase
TaZFP	TraesCS4B02G180700	0.607865	NADH:ubiquinone oxidoreductase subunit
TaZFP	TraesCS4B02G304300	0.640126	Protein DETOXIFICATION
TaZFP	TraesCS4D02G018500	0.64837	RNA-binding protein
TaZFP	TraesCS5A02G532400	0.609751	Acid phosphatase 1
TaZFP	TraesCS5B02G511800	0.606226	Protein kinase
TaZFP	TraesCS5B02G529300	0.605565	Protein kinase
TaZFP	TraesCS5D02G020900	0.62673	RNA-binding protein
TaZFP	TraesCS6B02G331000	0.619704	ethylene-responsive transcription factor
TaZFP	TaAQP	0.625252	Aquaporin
TaZFP	TraesCS6D02G158600	0.604471	Cellulose synthase-like protein
TaZFP	TraesCS7A02G189500	0.608739	Glycosyltransferase
TaAQP	TaGST	0.626583	Glutathione S-transferase
TaAQP	TraesCS1A02G411900	0.629896	Ketol-acid reductoisomerase (NADP(+))
TaAQP	TraesCS1B02G300600	0.620375	Aminotransferase-related family protein
TaAQP	TraesCS1D02G419800	0.630393	Ketol-acid reductoisomerase (NADP(+))
TaAQP	TraesCS2A02G032500	0.614739	ATP sulfurylase (Sulfate adenylyltransferase)
TaAQP	TraesCS2A02G296000	0.6272	60S ribosomal protein L5
TaAQP	TraesCS2D02G291300	0.620947	ATP synthase subunit d, mitochondrial
TaAQP	TaWAT	0.614867	WAT1-related protein
TaAQP	TraesCS3A02G313600	0.625067	Kinase family protein
TaAQP	TraesCS3A02G413700	0.616638	BTB/POZ and TAZ domain protein
TaAQP	TraesCS3B02G290200	0.622445	Glycosyltransferase
TaAQP	TraesCS4B02G180700	0.618985	NADH:ubiquinone oxidoreductase subunit
TaAQP	TraesCS4B02G304300	0.626372	Protein DETOXIFICATION
TaAQP	TraesCS4D02G018500	0.640455	RNA-binding protein
TaAQP	TraesCS5A02G532400	0.611308	Acid phosphatase 1
TaAQP	TraesCS5B02G511800	0.627562	Protein kinase
TaAQP	TraesCS5B02G529300	0.625245	Protein kinase
TaAQP	TraesCS5D02G020900	0.628179	RNA-binding protein
TaAQP	TraesCS6A02G301900	0.632495	ethylene-responsive transcription factor
TaAQP	TraesCS6D02G158600	0.612415	Cellulose synthase-like protein
TaAQP	TraesCS7A02G189500	0.617902	Glycosyltransferase

## Sheet: Table S8
Table S8. 114 wheat germplasms used in association analysis
Germplasm name	Type	1A337654393	3A7437277	5B91533091	6B708989259
Afu (Funo)	introduced line (Italy)	G/G	C/T	A/A	G/G
Aifeng3	cultivar	G/G	T/T	A/A	G/G
Aikang58	cultivar	G/G	T/T	./.	C/C
Atlas 66	introduced line (USA)	G/G	C/C	A/A	G/G
Baidatou	landrace	G/G	T/T	A/A	G/G
Baihuamai	landrace	A/A	C/C	A/A	G/G
Baihuomai	landrace	./.	C/C	A/A	G/G
Baimangmai	landrace	G/G	C/C	./.	./.
Baimangxiaomai	landrace	A/A	C/C	A/A	G/G
Baimazha	landrace	G/G	C/C	A/A	./.
Bainong3217	cultivar	G/G	C/C	A/A	G/G
Baiqiumai	landrace	G/G	C/C	A/A	G/G
Baiyoumai	landrace	G/G	C/T	A/A	G/G
Bima1	cultivar	A/A	C/C	G/G	G/G
Bima4	cultivar	A/A	T/T	A/A	G/G
Changzhi6406	cultivar	G/G	T/T	A/A	C/C
Chengduguangtou	landrace	A/A	C/C	A/A	G/G
Chinese Spring	landrace	A/A	C/C	A/A	G/G
Chixiaomai (Akagomughi)	introduced line (Japan)	G/G	C/T	A/A	G/G
Chongyanghongmai	landrace	A/A	C/C	G/G	G/G
Chushanbao	landrace	./.	C/C	A/A	./.
Dabaimai	landrace	G/G	T/T	A/A	G/G
Dahongmai	landrace	G/G	C/T	A/A	G/G
Dakoumai	landrace	A/A	C/C	A/A	G/G
Dalibanmang	landrace	G/G	C/C	A/A	G/G
Dayuhua	landrace	A/A	C/C	A/A	G/G
Dianxihongkeyangmai	landrace	G/G	T/T	A/A	G/G
Enmai4	cultivar	G/G	C/C	A/A	G/G
Fan6	cultivar	A/A	T/T	A/A	G/G
Fengchan3	cultivar	A/A	C/C	A/A	G/G
Fengkang2	cultivar	G/G	C/T	A/A	G/G
Fengmai11	cultivar	G/G	C/T	A/A	G/G
Fielder	cultivar (USA)	G/G	T/T	A/A	G/C
Galaohan	landrace	A/A	C/C	A/A	G/G
Ganmai8	cultivar	G/G	C/C	A/A	G/G
Gansu96 (CI 12203)	introduced line (USA)	G/G	T/T	A/A	G/G
Gaoyuan506	cultivar	G/G	C/C	A/A	G/G
Gejiaxiang	landrace	A/A	C/C	A/A	G/G
Hanzhongbai	landrace	A/A	C/C	A/A	G/G
Hongchunmai	landrace	A/A	C/C	A/A	G/G
Hongdongmai	landrace	A/A	C/C	A/A	G/G
Hongjinbaoyin	landrace	G/G	C/C	A/A	G/G
Hongmangmai	landrace	G/G	C/C	./.	G/G
Hongtuzi	landrace	G/G	C/C	A/A	G/G
Huoliaomai	landrace	G/G	C/T	A/A	G/G
Huoliyan	landrace	G/G	C/C	A/A	G/G
Jiahongmai	landrace	G/G	C/C	A/A	G/G
Jiangdongmen	landrace	A/A	C/C	A/A	G/G
Jiangmai	landrace	A/G	C/T	A/A	G/G
Jichun1016	cultivar	G/G	C/C	A/A	G/G
Jimai20	cultivar	G/G	C/T	A/A	G/G
Jimai22	cultivar	G/G	T/T	A/A	G/C
Jimai6	cultivar	G/G	T/T	./.	G/G
Jin411	cultivar	G/G	C/C	A/A	G/G
Jinan2	cultivar	G/G	C/C	A/A	G/G
Jinmai47	cultivar	G/G	C/C	A/A	G/G
Jinmai8	cultivar	G/G	C/C	A/A	G/G
Kangxiu10	cultivar	G/G	C/C	A/G	G/G
Kashibaipi	cultivar	./.	T/T	A/A	G/G
Kefeng3	cultivar	G/G	C/T	./.	G/G
Lanxizaoxiaomai	landrace	A/A	C/C	./.	G/G
Laolaixia	landrace	A/A	C/C	A/A	G/G
Laomai	landrace	G/G	C/T	A/A	G/G
Laotutou	landrace	G/G	T/T	A/A	G/G
Liangxin66	cultivar	G/G	T/T	A/A	G/C
Liuyuehuang	landrace	G/G	T/T	./.	./.
Louguding	landrace	A/A	./.	A/G	./.
Lumai1	cultivar	G/G	T/T	./.	G/C
Mangxiaomai	landrace	A/A	C/C	A/A	G/G
Mazhamai	landrace	A/A	C/C	G/G	./.
Muzongzhuoga	landrace	G/G	T/T	A/A	G/G
Nanda2419 (Mentana)	introduced line (Italy)	G/G	C/T	A/A	G/G
Neixiang5	cultivar	G/G	C/C	A/A	G/G
Ningchun4	cultivar	G/G	T/T	A/A	G/G
Ourou (Orofen)	introduced line (Chile)	G/G	C/C	A/A	C/C
Paozimai	landrace	G/G	C/T	A/A	G/G
Pingyang27	cultivar	G/G	C/T	A/A	G/G
Pingyuan50	landrace	A/A	C/C	A/A	G/G
Rikaze8	cultivar	G/G	C/C	A/A	G/C
Sanyuehuang	landrace	A/A	C/C	A/A	G/G
Shanmai	landrace	G/G	C/C	G/G	G/G
Shannong7859	cultivar	G/G	T/T	A/A	G/G
Shijiazhuang54	cultivar	G/G	T/T	A/A	G/G
Shuilizhan	landrace	A/A	C/C	A/A	G/G
Songruimai4	landrace	A/A	C/C	A/A	G/G
Sumai3	cultivar	G/G	C/T	A/A	C/C
Taishan1	cultivar	G/G	C/T	A/A	G/G
Tongjiabaxiaomai	landrace	A/A	C/C	A/A	G/G
Tumangmai	landrace	A/A	C/C	A/A	G/G
Wangshuibai	landrace	A/A	C/C	A/A	G/G
Wujiangzhuo	landrace	A/A	C/C	A/A	G/G
Wuyuanmai	landrace	A/A	./.	A/A	G/G
Xiaofoshou	landrace	A/A	C/C	A/A	G/G
Xiaosanyuehuang	landrace	A/A	C/C	A/A	G/G
Xiaoyan6	cultivar	G/G	C/T	A/A	G/G
Xinkehan9	cultivar	G/G	C/T	A/A	G/G
Xinong6028	cultivar	G/G	T/T	A/A	G/G
Yangmai	landrace	G/G	C/C	A/A	G/G
Yangmai158	cultivar	G/G	C/T	A/A	G/G
Yannong15	cultivar	G/G	T/T	A/A	G/G
Yanzhan1	cultivar	G/G	C/T	A/A	G/G
Yizhimai	landrace	G/G	C/C	A/A	G/G
Youzimai	landrace	G/G	C/C	A/A	G/G
Zaowutian	landrace	A/A	C/C	A/A	G/G
Zaoxiaomai	landrace	A/A	C/C	G/G	./.
Zaoyangmai (Early Premium)	introduced line (USA)	G/G	C/C	A/A	G/G
Zhengmai9023	cultivar	G/G	T/T	A/A	G/G
Zhengyin4 (St2422/464)	introduced line (Italy)	G/G	C/T	A/A	G/G
Zhongmai175	cultivar	G/G	C/T	A/A	G/G
Zhongyou9507	cultivar	G/G	C/C	A/A	G/G
Zhoumai22	cultivar	G/G	./.	A/A	./.
Zhumaoyuanzitou	landrace	A/A	C/C	A/A	G/G
Zhushimai	landrace	A/A	C/C	A/A	G/G
Zipi	landrace	A/A	C/C	A/A	./.
